# Supplementary material for: Genetic identification and hybridization in the seagrass genus Halophila (Hydrocharitaceae) in Sri Lankan waters
Source: PeerJ. 2020 Sep 30;8:e10027. doi: 10.7717/peerj.10027 (PMC7532775; doi:10.7717/peerj.10027)
Supplement: Supplemental Information 1 — This Fasta file can be viewed by MEGA software. [file peerj-08-10027-s004.fas]

>AF366407.1_Halophila_decipiens_USA_Florida
GGTCTCGCCAAGACGACACGGCACGTGAAGCAACG-AGTGCGATCCACCGCGCGACGTGATGCGTCAG-AGGCAAGACATCGTCGAGAGAATTTAGCCAACCGCGAAGGATCGTGCGATGCCTATA-GCTCACGGATGGCCAACTTCCGCTTCCACCACCCAGGTCCAC--CGCATTC-AGGGTGGGGGGAGGGGAGCGATCGCCTATTGGTCGCCCAGGCAGACGTGCCCTCGGCCTGACGGCTCCGGGCGCAACTTGCGTTCAAAGACTCGATGGTTCACGGG-ATTCTGCAATTCACACCAAGTATCGCATTTCGCTACGTTCTTCATCGATGCGAGAGCCTAGATATCCATTGCCGAGAGTCATCCAATTCGCTGCGTGGAAGGGGCG--GAATAACACAAGCCGCACGAGGATGCGCG-CGACCGTGCACCCGCCCAAGTTCGCACATGTAC--TCCTTGACGCGATCCGCGCCGGGGG----TTCGTTAGGG-ATCCGCGAG-ACAC-ATCGCCGCTGGAATACGAGCG-TTGGGTCT---GCAGATGC-GATGCGGGGCAAG-------------------------------------------
>AF366405.1_Halophila_minor_from_Guam
GGTCTCGCCGGGACGACACGGCGCGTGAAGCAACG-GGTGCGATCCACCGCGCGACGTGATGCGTCAG-AGGCAAGACATCGTCGAGAGAATTGAGCCAACCGCGAAGGATCTTGCGATGCCTATAAGCTCACGGATGGCCAGCTTYCGCTTCCACCACCCGGGTCCAC--CGCATTC-GAGGTGGGGGGAGGGGAGCGATCGCCTATTGGTCGCCCAGGCAGACGTGCCCTCGGCCTGACGGCTCCGGGCGCAACTTGCGTTCAAAGACTCGATGGTTCACGGG-ATTCTGCAATTCACACCAAGTATCGCATTTCGMTACGTTCTTCATCGATGCGAGAGCCTAGATATCCATTGCCGAGAGTCATACAGTTCGCTGCGTGGAAGGGGCG--GAACCGCACGANCCGCGCGAGGA--CGCG-CGACCGTGCACCCGCCCAAGTTCGCACATGTAC--TCCTTGACGCGATCCGCGCCGGGGG----TTCGTTAGG--ATCCGCAGC-AACC-GTCGCCGCTGGAACGCGAGCG-ACGGGTCC---ACGGGTGC-GAGGCGGGGCGAG-------------------------------------------
>AF366406.1_Halophila_minor_from_Philippines
GGTCTCGCCGGGACGACACGGCGCGTGAAGCAACG-GGTGCGATCCACCGCGCGACGTGATGCGTCAG-AGGCAAGACATCGTCGAGAGAATTGAGCCAACCGCGAAGGATCTTGCGATGCCTCTAAGCTCACGGATGGCCAGCTTCCGCTTCCACCACCCGCGTCCAC--CGCATTC-GAGGTGGGGGGAGGGGAGCGATCGCCTATTGGTCGCCCAGGCAGACGTGCCCTCGGCCTGACGGCTCCGGGCGCAACTTGCGTTCAAAGACTCGATGGTTCACGGG-ATTCTGCAATTCACACCAAGTATCGCATTTCGCTGCGTTCTTCATCGATGCGAGAGCCTAGATATCCATTGCCGAGAGTCATACAGTTCGCTGCGTGGAAGGGGCG--GAACCGCACGAGCCGCGCGAGGA--CGCG-CGACCGTGCACCCGCCCAAGTTCGCACATGTAC--TCCTTGACGCGATCCGCGCCGGGGG----TTCGTTAGG--ATCCGCAGC-AACC-GTCGCCGCTGGAACGCGAGCG-ACAGGTCC---ACGGGTGC-GAGGCGGGGCGAGAGAATGCTGGATTCCT---CGCCCC-GGCTCGAGCTCGTCACG
>AB436936.1_Halophila_nipponica_Okinawa
GGCCTCGCCGGGACGACACGGCGCGTGAAGCAACG-AGTGCGATCCACCGCGCGACGTGATGCGTCAG-AGGCAAGACATCGTCGAGAGAATTGAGCCAACCGCGAAGGATCTTGCGATGCCTATAAGCTCACGGATGGCCAGCTTCCGCTTCCACCACCCGGGTCCAC--CGCATTC-GGGGTGGGGGG--GGGAGCGATCGCCTATTGGTCGCCCAGGCAGACGTGCCCTCGGCCTGACGGCTCCGGGCGCAACTTGCGTTCAAAGACTCGATGGTTCACGGG-ATTCTGCAATTCACACCAAGTATCGCATTTCGCTACGTTCTTCATCGATGCGAGAGCCTAGATATCCATTGCCGAGAGTCATACAGTTCGCTGCGTGGAAGGGGCG--GAACCGCACGAGCCGCGCGAGGA--CGCG-CGACCGTGCACCCGCCCAAGTTCGCACATGTAC--TCCTTGACGCGATCCGCGCCGGGGG----TTCGTTAGG--ATCCGCAGC-AACC-GTCGCCGCTGGAACGCGAGCG-ACGGGTCC---ACGGGTGC-GAGGCGGGGCGAGTGAATGCTGGATTCCT---CGCCCC-GACTCGAGCTCGTCACG
>AB436924.1_Halophila_nipponica_Guam
GGTCTCGCCGGGACGACACGGCGCGTGAAGCAACG-GGTGCGATCCACCGCGCGACGTGATGCGTCAG-AGGCAAGACATCGTCGAGAGAATTGAGCCAACCGCGAAGGATCTTGCGATGCCTATAAGCTCACGGATGGCCAGCTTCCGCTTCCACCACCCGCGTCCAC--CGCATTC-GGGGTGGGGGGAGGGGAGCGATCGCCTATTGGTCGCCCAGGCAGACGTGCCCTCGGCCTGACGGCTCCGGGCGCAACTTGCGTTCAAAGACTCGATGGTTCACGGG-ATTCTGCAATTCACACCAAGTATCGCATTTCGCTACGTTCTTCATCGATGCGAGAGCCTAGATATCCATTGCCGAGAGTCATACAGTTCGCTGCGTGGAAGGGGCG--GAACCGCACGAGCCGCGCGAGGA--CGCG-CGACCGTGCACCCGCCCAAGTTCGCACATGTGC--TCCTTGACGCGATCCGCGCCGGGGG----TTCGTTAGG--ATCCGCAGC-AACC-GTCGCCGCTGGAACGCGAGCG-ACGGGTCC---ACGGGTGC-GAGGCGGGGCGAGAGAATGCTGGATTCCT---CGCCCC-GACTCGAGCTCGTCACG
>KX668189.1_Halophila_nipponica_Korea
GGTCTCGCCGAGACGACACGGCGCGTGAAGCAACG-AGTGCGATCCACCGCGCGACGTGATGCGCCAG-AGGCAAGACATCGTCGAGAGAATTGAGCCAACCGCGAAGGATCTTGCGATGCCTATAAGCTCACGGATGGCCAGCTTCCGCTTCCACCACCCGGGTCCAC--CGCATTC-GGGGTGGGGGG--GG-AGCGATCGCCTATTGGTCGCCCAGGCAGACGTGCCCTCGGCCTGACGGCTCCGGGCGCAACTTGCGTTCAAAGACTCGATGGTTCACGGG-ATTCTGCAATTCACACCAAGTATCGCATTTCGCTACGTTCTTCATCGATGCGAGAGCCTAGATATCCATTGCCGAGAGTCATAAAGTTCGCTGCGTGGAAGGGGCG--GAACCGCACGAGCCGCGCGAGGA--CGCG-CGACCGTGCACCCACCCAAGTTCGCACATGTAC--TCCTTGACGCTATCCGCGCCGGGGG----TTCGTTAGG--ATCCGCAGC-AACC-GTCGCCGCTGGAACGCGAGCG-ACGGGTCC---ACGGGTGC-GAGGCGGGGCGAGTGAATGCTGGATTCCT---CGCCCC-GACTCGAGCTCGTCACG
>KM609940.1_Halophila_ovata_India_Palk_Bay
GGTCTCGCCGGGACGACACGCCACGTGAAGCAACG-AGTGCGATCCACCGCGCGACGTGATGCGTCAGTAGGCAAGACATCGTCGAGAGAATTGAGCCAACCGCGAAGGATCGTGCGATGCCTATAAGCTCACGGATGGCCAGCTTCCGCTTCCACCACCCGAGTCCAC--CGCATTC-GGGGTGGGGGGAGGGGAGCGATCGCCTATTGGTCGCCCAGGCAGACGTGCCCTCGGCCTGACGGCTCCGGGCGCAACTTGCGTTCAAAGACTCGATGGTTCACGGG-ATTCTGCAATTCACACCAAGTATCGCATTTCGCTACGTTCTTCATCGATGCGAGAGC-TAGATATCCATTGCCGAGAGTCATACAGTTCGCTGCGTGGAAGGGGCGCGGAACCGCACGGGCCGCG---GGG--CGCG-CGA------GCCCGCCCAAGTTCGCACATGTAC--TCCTTGACGCGACCTGCGCCGGGGG----TTCGTTAGG--ATCCGTAG--ACCC-GTCGCCGCAG-AACGCGAGCG-ATGGGTC----ACGGATGC-AAGGCGGGGCGAGAGAATGCTGGATTCCC---CGCCCC-GACTCGAGCTCGTCACG
>KM609944.1_Halophila_stipulacea_India
GGTCTCGCCAGGACGACACGGCACGTGAAGCAACG-GGTGCGATCCACCGCGCGACGTGATGCGTCAG-GGGCAGGACATCGTCGAGAGAATTGAGCCAACCGCGAAGGATCGTGCGATGCCTATA-GCTCACGGATGGCCAGCTTCCGCCTCCACCACCCTGGTCCACGCCGCATTC-GGGGTGGGGGGAGGGGAGCGATCGCCTATCGGTCGCCCAGGCAGACGTGCCCTCGGCCTGACGGCTCCGGGCGCAACTTGCGTTCAAAGACTCGATGGTTCACGGG-ATTCTGCAATTCACACCAAGTATCGCATTTCGCTACGTTCTTCATCGATGCGAGAGCCTAGATATCCATTGCCGAGAGTCATCCAGTTCGCTGCGTGGAAGGGGCG-GGAATAACACGAGCCGC----------GCG-CGGCCGTGCACCCGCCCAGGTTCGCACATGTGC--TCCTTGACGCGATCCGCGCCGGGGG----TTCGTTGGC--ATCCGCGAG-ACCC-GTCGCCGCCGGAGCGCGAGCG-GTGGGTCTACGACGGACGC-GATGCGGGGCAGGAGGATGCCGGATCCCT---CGCCCC-GACTCGAGCTCGTCACG
>AB436923.1_Halophila_australis
GGTCTCGCCAAGACGACACGGCACGTGAAGCAACA-TGTGCAATCCACCGCGCGACGTGATGCGTCAG---GCAAGACATCGTCGAGATAATTGAGCCAACCGCGAAGGATCCTGCGATGCCTATA-GCTCACGGATGGCCAGCTTCCGCTTCTACCGCCCAAGTCCAC--CGCATCAAGGGGTGGGGGATGGGAAGCGATCGCCTATTGGCCGCCCAGGCAGACGTGCCCTCGGCCTGACGGCTCCGGGCGCAACTTGCGTTCAAAGACTCGATGGTTCACGGG-ATTCTGCAATTCACACCAAGTATCGCATTTCGCTACGTTCTTCATCGATGCGAGAGCCTAGATATCCATTGCCGAGAGTCATCCAATTCGCTGCGTGGAAGGGAC--GGAATAACACAAGCCGCGCGAGGA--CGCG-CGACCGTGCA-CCGTCCGATTTCGCACAAGTAA--TCCTTGACGCGATCCGCGCCGGGGG----TTCGTTAGG--TTCCGCAGGACCCC-ATCGCCGCGCGGACGCGAACG-ATAAGGCT---GCAGATGC-AACGCGGGGCAAGAGAATGCTGGATTCCT---CGTCCC-GGCTCGAGCTCGTCACG
>AF366438.1_Halophila_tricostata_from_Australia
GGTCTCGCCAAGACGACACGGCACGTGAAGCAACG-TGTGCAATCCACCGCGCGACGTGATCCGTCAG---GCAAGACATCGTCGAGATAATTGAGCCAACCGCGATGGATCCTACGATGCC---ATGCTCACGGATGGCCATCTTCCGCTTCAACCA--------------ACACCG-AGGGTGGGGGTTGGGAAGCGATCGCCAATTGGTCGCCCAGGCAGACGTGCCCTCGGCCTGACGACTCCGGGCGCAACTTGCGTTCAAAGACTCGATGGTTCACGGG-ATTCTGCAATTCACACCAAGTATCGCATTTCGCTACGTTCTTCATCGATGCGAGAGCCTAGATATCCATTGTCGAGAGTCATCCAATTCTTTGCGTGGTAGGATC--GGAACAACA--AGCCGTGTTGACA--CACG-CGACC-TGGAACCATCCTATTTCGCACAAGTAC--TCCTTGACGCGATCCGCGTCGGGGGTGCGTTAGTTAGGCTGCGCAGAAGGACCCCACCGTCGCGCGAACGAGAACG-GTGAGGCT----CTTGCGC-AACGCGGGGCAAGA------------------------------------------
>AF366439.1_Halophila_spinulosa_from_Australia
GGTCTCGCCAAGACGACACGGCACGTGAAGCAGCG-TGTGCGATCCACCGCGCGACGTGATCCGTCAT---GCAAGACATCGTCGAGATAATTGAGCCAACCGCGAAGGATCCTACGATGCC---ATGCTCACGGATGGCCAGCTTCCGCTTCTACCA--------------ACATCG-GGGGTGGGGGTTGGGAAGCGATCGCCAATTGGTCGCCCAGGCAGACGTGCCCTCGGCCTGACGACTCCGGGCGCAACTTGCGTTCAAAGACTCGATGGTTCACGGG-ATTCTGCAATTCACACCAAGTATCGCATTTCGCTACGTTCTTCATCGATGCGAGAGCCTAGATATCCATTGTCGAGAGTCATCCAATTCTTTGCGTGGGAGGATC--GGAACAACA--AGCCGCGTTGACA--CACG-CGGCC-TGGAACCGTCCTATCTCGCACGAGTAC--TCCTTGACGCGATCCGCGTCGGGGGTGCGTTAGTTAGGCTGCGCAGGAGGACCCCACCG-----------AGAACG-GTGAGGCT----CCTGCGC-AACGCGGGGCAAGAGAATCGCGGGATTCC---TCGTCCCGACTTGAGCTCGTCACA
>AF366441.1_Halophila_beccarii_from_Viet_Nam
GGCCTCGCCGAGACGGCACGGCACGTGAAGCAACAGCGTGCGATCCACCGCGCGACGTGATGCACC-G---GCAAGACATCGTCGAGAGAATTAAGCCAACCGCGAAGGACCGTGCGATCC----AAGCTCACGGATGGCCAACTTCCGCTTCCACCGCCTGCATCCACG-GGCATCG-TGGGTGGGG-CTGGGAGGCGATCGCCAAATGGTCGCCCAGGCAGACGTGCCCTCGGCCTGACGGCTCCGGGCGCAACTTGCGTTCAAAGACTCGATGGTTCACGGG-ATTCTGCAATTCACACCAAGTATCGCATTTCGCTACGTTCTTCATCGATGCGAGAGCCTAGATATCCATTGCCGAGAGTCATCTAGTTCGCTGCGTGGAAGGGAC--GGAACGACG-AAGCCGCGCGGCAAGGCACA-CGGCCGC-CGACCGTCCGATTTCGCAAGAGTATATTCCTTGACGCGGTCCGCGCCGGGGGG---TTCGTTAGGTTTTCCGCAAGCAGCC-ACCGCCGCGCGAGCGCGGGAG-AT---------GGGAATGCGGACGCGGGGAGAGGGAACCCGGGAGTTCC--CCTCCCC-GACCTGAGCTCGTCACG
>AF366404.1_Halophila_engelmannii_from_USA
GATCTTGCCAAGATGACACGGCACGTGAAGCAACA-TGTGCAATCCACCGCGCGACGTGATGCATCAG---GCAAGACATCGTCGAGAGAATTGAGCCAACCGCGAAGGATCCTGCGACCC----GAGCTCACGGATGGCCAACTTCCGCTTCCGGCACCCGCATCCACC-G-CATCA-AGGGTGGGGGTTGGGAAGCGATCGCCAAATGGCCGCCCAGGCAGACGTGCCCTCGGCCTGACGGCTCCGGGCGCAACTTGCGTTCAAAGACTCGATGGTTCACGGG-ATTCTGCAATTCACACCAAGTATCGCATTTCGCTACGTTCTTCATCGATGCGAGAGCCTAGATATCCATTGCCGAGAGTCATCTACTAAGCTGCGTGGAAGGGAC--GGATCGACG-A-GTCGCATG--AGAGCACA-CGACCGC-CGACCGTCCAATTTCGCACAAGTAT--TCCTTGACGCGATCCGCGCCGGGGG----TTCGTTAGGT--TCCGCAAG-ACCC-ATCGCCGCGCGAACGCGGAAG-ATTAG------GGGATTGCAGACACGGGGCAAGAGAATGCTGGA-TTCC--TCGTCCC-GATTTGAGCTCGTCACA
>MTR_2-5.ab1
GGTCTCGCCGGGACGACACGGCACGTGAAGCAACG-AGTGCGATCCACCGCGCGACGTGATGCGTCAG-AGGCAGGACATCGTCGAGAGAATTGAGCCAACCGCGAAGGATCTTGCGATGCCTACGAGCTCACGGATGGCCAGCTTCCGCTTCCACCACCCAGGGCCAC--CGCGTCG-GGGGCGGGGGGAGGGGAGCGATCGCCTATTGGTCGCCCAGGCAGACGTGCCCTCGGCCTGACGGCTCCGGGCGCAACTTGCGTTCAAAGACTCGATGGTTCACGGG-ATTCTGCAATTCACACCAAGTATCGCATTTCGCTACGTTCTTCATCGATGCGAGAGCCTAGATATCCATTGCCGAGAGTCATACAGTTCGCTGCGTGGAAGGGGC--GGAACCGCACGAGCCACGCGAGGA--CGCG-CGGCCGTGCGCCCGCCCGAGTTCGCACATGTAC--TCCTTGACGCGATCCGCGCCGGGGG----TTCGTTAGG--ATCCGCAGG-ACCC-ATCGCCGCCGGAACGCGAGCG-ATGGATCC---GCGGATGC-GAGGCGGGGCGGGGGAATGCTGGATTCCT---CGCCCC-GACTCGAGCTCGTCACG
>MTR_2-6.ab1
GGTCTCGCCGGGACGACACGGCACGTGAAGCAACG-AGTGCGATCCACCGCGCGACGTGATGCGTCAG-AGGCAGGACATCGTCGAGAGAATTGAGCCAACCGCGAAGGATCTTGCGATGCCTACGAGCTCACGGATGGCCAGCTTCCGCTTCCACCACCCAGGGCCAC--CGCGTCG-GGGGCGGGGGGAGGGGAGCGATCGCCTATTGGTCGCCCAGGCAGACGTGCCCTCGGCCTGACGGCTCCGGGCGCAACTTGCGTTCAAAGACTCGATGGTTCACGGG-ATTCTGCAATTCACACCAAGTATCGCATTTCGCTACGTTCTTCATCGATGCGAGAGCCTAGATATCCATTGCCGAGAGTCATACAGTTCGCTGCGTGGAAGGGGC--GGAACCGCACGAGCCACGCGAGGA--CGCG-CGGCCGTGCGCCCGCCCGAGTTCGCACATGTAC--TCCTTGACGCGATCCGCGCCGGGGG----TTCGTTAGG--ATCCGCAGG-ACCC-ATCGCCGCCGGAACGCGAGCG-ATGGATCC---GCGGATGC-GAGGCGGGGCGGGGGAATGCTGGATTCCT---CGCCCC-GACTCGAGCTCGTCACG
>MTR_2-8.ab1
GGTCTCGCCGGGACGACACGGCACGTGAAGCAACG-AGTGCGATCCACCGCGCGACGTGATGCGTCAG-AGGCAGGACATCGTCGAGAGAATTGAGCCAACCGCGAAGGATCTTGCGATGCCTACGAGCTCACGGATGGCCAGCTTCCGCTTCCACCACCCAGGGCCAC--CGCGTCG-GGGGCGGGGGGAGGGGAGCGATCGCCTATTGGTCGCCCAGGCAGACGTGCCCTCGGCCTGACGGCTCCGGGCGCAACTTGCGTTCAAAGACTCGATGGTTCACGGG-ATTCTGCAATTCACACCAAGTATCGCATTTCGCTACGTTCTTCATCGATGCGAGAGCCTAGATATCCATTGCCGAGAGTCATACAGTTCGCTGCGTGGAAGGGGC--GGAACCGCACGAGCCACGCGAGGA--CGCG-CGGCCGTGCGCCCGCCCGAGTTCGCACATGTAC--TCCTTGACGCGATCCGCGCCGGGGG----TTCGTTAGG--ATCCGCAGG-ACCC-ATCGCCGCCGGAACGCGAGCG-ATGGATCC---GCGGATGC-GAGGCGGGGCGGGGGAATGCTGGATTCCT---CGCCCC-GACTCGAGCTCGTCACG
>MF371467.1_Halophila_stipulacea_voucher_AR28Hs
GGTCTCGCCAGGACGACACGGCACGTGAAGCAACG-GGTGCGATCCACCGCGCGACGTGATGCGTCAG-GGGCAGGACATCGTCGAGAGAATTGAGCCAACCGCGAAGGATCGTGCGATGCCTATA-GCTCACGGATGGCCAGCTTCCGCCTCCACCACCCTGGTCCACGCCGCATTC-GGGGTGGGGGGAGGGGAGCGATCGCCTATCGGTCGCCCAGGCAGACGTGCCCTCGGCCTGACGGCTCCGGGCGCAACTTGCGTTCAAAGACTCGATGGTTCACGGG-ATTCTGCAATTCACACCAAGTATCGCATTTCGCTACGTTCTTCATCGATGCGAGAGCCTAGATATCCATTGCCGAGAGTCATCCAGTTCGCTGCGTGGAAGGGGCG-GGAATAACACGAGCCGC----------GCG-CGGCCGTGCACCCGCCCAGGTTCGCACATGTGC--TCCTTGACGCGATCCGCGCCGGGGG----TTCGTTGGC--ATCCGCGAG-ACCC-GTCGCCGCCGGAGCGCGAGCG-GTGGGTCTACGACGGACGC-GATGCGGGGCAGGAGGATGCCGGATCCCT---CGCCCC-GACTCGAGCTCGTCACG
>MF371466.1_Halophila_stipulacea_voucher_RS27Hs
GGTCTCGCCAGGACGACACGGCACGTGAAGCAACG-GGTGCGATCCACCGCGCGACGTGATGCGTCAG-GGGCAGGACATCGTCGAGAGAATTGAGCCAACCGCGAAGGATCGTGCGATGCCTATA-GCTCACGGATGGCCAGCTTCCGCCTCCACCACCCTGGTCCACGCCGCATTC-GGGGTGGGGGGAGGGGAGCGATCGCCTATCGGTCGCCCAGGCAGACGTGCCCTCGGCCTGACGGCTCCGGGCGCAACTTGCGTTCAAAGACTCGATGGTTCACGGG-ATTCTGCAATTCACACCAAGTATCGCATTTCGCTACGTTCTTCATCGATGCGAGAGCCTAGATATCCATTGCCGAGAGTCATCCAGTTCGCTGCGTGGAAGGGGCG-GGAATAACACGAGCCGC----------GCG-CGGCCGTGCACCCGCCCAGGTTCGCACATGTGC--TCCTTGACGCGATCCGCGCCGGGGG----TTCGTTGGC--ATCCGCGAG-ACCC-GTCGCCGCCGGAGCGCGAGCG-GTGGGTCTACGACGGACGC-GATGCGGGGCAGGAGGATGCCGGATCCCT---CGCCCC-GACTCGAGCTCGTCACG
>MF371465.1_Halophila_stipulacea_voucher_RS26Hs
GGTCTCGCCAGGACGACACGGCACGTGAAGCAACG-GGTGCGATCCACCGCGCGACGTGATGCGTCAG-GGGCAGGACATCGTCGAGAGAATTGAGCCAACCGCGAAGGATCGTGCGATGCCTATA-GCTCACGGATGGCCAGCTTCCGCCTCCACCACCCTGGTCCACGCCGCATTC-GGGGTGGGGGGAGGGGAGCGATCGCCTATCGGTCGCCCAGGCAGACGTGCCCTCGGCCTGACGGCTCCGGGCGCAACTTGCGTTCAAAGACTCGATGGTTCACGGG-ATTCTGCAATTCACACCAAGTATCGCATTTCGCTACGTTCTTCATCGATGCGAGAGCCTAGATATCCATTGCCGAGAGTCATCCAGTTCGCTGCGTGGAAGGGGCG-GGAATAACACGAGCCGC----------GCG-CGGCCGTGCACCCGCCCAGGTTCGCACATGTGC--TCCTTGACGCGATCCGCGCCGGGGG----TTCGTTGGC--ATCCGCGAG-ACCC-GTCGCCGCCGGAGCGCGAGCG-GTGGGTCTACGACGGACGC-GATGCGGGGCAGGAGGATGCCGGATCCCT---CGCCCC-GACTCGAGCTCGTCACG
>AY352635.1_Halophila_stipulacea_Greece
GGTCTCGCCAGGACGACACGGCACGTGAAGCAACG-GGTGCGATCCACCGCGCGACGTGATGCGTCAG-GGGCAGGACATCGTCGAGAGAATTGAGCCAACCGCGAAGGATCGTGCGATGCCTATA-GCTCACGGATGGCCAGCTTCCGCCTCCACCACCCTGGTCCACGCCGCATTC-GGGGTGGGGGGAGGGGAGCGATCGCCTATCGGTCGCCCAGGCAGACGTGCCCTCGGCCTGACGGCTCCGGGCGCAACTTGCGTTCAAAGACTCGATGGTTCACGGGCATTCTGCAATTCACACCAAGTATCGCATTTCGCTACGTTCTTCATCGATGCGAGAGCCTAGATATCCATTGCCGAGAGTCATCCAGTTCGCTGCGTGGAAGGGGCG-GGAATAACACGAGCCGC----------GCG-CGGCCGTGCACCCGCCCAGGTTCGCACATGTGC--TCCTTGACGCGATCCGCGCCGGGGG----TTCGTTGGC--ATCCGCGAG-ACCC-GTCGCCGCCGGAGCGCGAGCG-GTGG-TCTACGACGGACGC-GATGCGGGGCAGGAGGATGCCGGATCCCT---CGCCCC-GACTCGAGCTCGTCACG
>AY352634.1_Halophila_stipulacea_Italy
GGTCTCGCCAGGACGACACGGCACGTGAAGCAACG-GGTGCGATCCACCGCGCGACGTGATGCGTCAG-GGGCAGGACATCGTCGAGAGAATTGAGCCAACCGCGAAGGACCGTGCGATGCCTATA-GCTCACGGATGGCCAGCTTCCGCCTCCACCACCCTGGCCCACGCCGCATTC-GGGGTGGGGGGAGGGGAGCGATCGCCTATCGGTCGCCCAGGCAGACGTGCCCTCGGCCTGACGGCTCCGGGCGCAACTTGCGTTCAAAGACTCGATGGTTCACGGG-ATTCTGCAATTCACACCAAGTATCGCATTTCGCTACGTTCTTCATCGATGCGAGAGCCTAGATATCCATTGCCGAGAGTCATCCAGTTCGCTGCGTGGAAGGGGCG-GGAATAACACGAGCCGC----------GCG-CGGCCGTGCACCCGTCCAGGTTCGCACATGTGC--TCCTTGACGCGATCCGCGCCGGGGG----TTCGTTGGC--ATCCGCGAG-ACCC-GTCGCCGCCGGAGCGCGAGCG-GTGGGTCTACGACGGACGC-GATGCGGGGCAGGAGGATGCCGGATCCCT---CGCCCC-GACTCGAGCTCGTCACG
>AY352612.1_Halophila_stipulacea_Egypt
GGTCTCGCCAGGACGACACGACACGTGAAGCAACG-GGTGCGATCCACCGCGCGACGTGATGCGTCAG-GGGCAGGACATCGTCGAGAGAATTGAGCCAACCGCGAAGGATCGTGCGATGCCTATA-GCTCACGGATGGCCAGCTTCCGCCTCCACCACCCTGGTCCACGCCGCATTC-GGGGTGGGGGGAGGGGAGCGATCGCCTATCGGTCGCCCAGGCAGACGTGCCCTCGGCCTGACGGCTCCGGGCGCAACTTGCGTTCAAAGACTCGATGGTTCACGGG-ATTCTACAATTCACACCAAGTATCGCATTTCGCTACGTTCTTCATCGATGCGAGAGCCTAGATATCCATTGCCGAGAGTCATCCAATTCGCTGCGTGGAAGGGGCG-GGAATAACACGAGCCGC----------GCG-CGGCCGTGCACCCGCCCAGGTTCGCACATGTGC--TCCTTGACGCGATCCGCGCCGGGGG----TTCGTTGGC--ATCCGCGAG-ACCC-GTCGCCGCCGGAGCGCGAGCG-GTGGGTCTACGACGGACGC-GATGCGGGGCAGGAGGATGCCGGATCCCT---CGCCCC-GACTCGAGCTCGTCACG
>AY352613.1_Halophila_stipulacea_Egypt
GGTCTCGCCAGGACGACACGGCACGTGAAGCAACG-GGTGCGATCCACCGCGCGACGTGATGCGTCAG-GGGCAGGACATCGTCGAGAGAATTGAGCCAACCGCGAAGGATCGTGCGATGCCTATA-GCTCACGGATGGCCAGCTTCCGCCTCCACCACCCTGGTCCACGCCGCATTC-GGGGTGGGGGGAGGGGAGCGATCGCCTATCGGTCGCCCAGGCAGACGTGCCCTCGGCCTGACGGCTCCGGGCGCAACTTGCGTTCAAAGACTCGATGGTTCACGGG-ATTCTGCAATTCACACCAAGTATCGCATTTCGCTACGTTCTTCATCGATGCGAGAGCCTAGATATCCATTGCCGAGAGTCATCCAGTTCGCTGCGTGGAAGGGGCG-GGAATAACACGAGCCGC----------GCG-CGGCCGTGCACCCGCCCAGGTTCGCACATGTGC--TCCTTGACGCGATCCGCGCCGGGGG----TTCGTTGGC--ATCCGCGAG-ACCC-GTCGCCGCCGGAGCGCGAGCG-GTGGGTCTACGACGGACGC-GATGCGGGGCAGGAGGATGCCGGATCCCT---CGCCCC-GACTCGAGCTCGTCACG
>KP408265.1_Halophila_major_voucher
GGTCTCGCCGGGACGACACGGCACGTGAAGCAACG-AGTGCGATCCACCGCGCGACGTGATGCGTCAG-AGGCAGGACATCGTCGAGAGAATTGAGCCAACCGCGAAGGATCTTGCGATGCCTACGAGCTCACGGATGGCCAGCTTCCGCTTCCACCACCCAGGGCCAC--CGCGTCG-GGGGCGGGGGGAGGGGAGCGATCGCCTATTGGTCGCCCAGGCAGACGTGCCCTCGGCCTGACGGCTCCGGGCGCAACTTGCGTTCAAAGACTCGATGGTTCACGGG-ATTCTGCAATTCACACCAAGTATCGCATTTCGCTACGTTCTTCATCGATGCGAGAGCCTAGATATCCATTGCCGAGAGTCATACAGTTCGCTGCGTGGAAGGGGC--GGAACCGCACGAGCCACGCGAGGA--CGCG-CGGCCGTGCGCCCGCCCGAGTTCGCACATGTAC--TCCTTGACGCGATCCGCGCCGGGGG----TTCGTTGGG--ATCCGCAGG-ACCC-ATCGCCGCCGGAACGCGAGCG-ATGGATCC---GCGGATGC-GAGGCGGGGCGGGGGAATGCTGGATTCCT---CGCCCC-GACTCGAGCTCGTCACG
>KF620348.1_Halophila_major_voucher
GGTCTCGCCGGGACGACACGGCACGTGAAGCAACG-AGTGCGATCCACCGCGCGACGTGATGCGTCAG-AGGCAGGACATCGTCGAGAGAATTGAGCCAACCGCGAAGGATCTTGCGATGCCTACGAGCTCACGGATGGCCAGCTTCCGCTTCCACCACCCAGGGCCAC--CGCGTCG-GGGGCGGGGGGAGGGGAGCGATCGCCTATTGGTCGCCCAGGCAGACGTGCCCTCGGCCTGACGGCTCCGGGCGCAACTTGCGTTCAAAGACTCGATGGTTCACGGG-ATTCTGCAATTCACACCAAGTATCGCATTTCGCTACGTTCTTCATCGATGCGAGAGCCTAGATATCCATTGCCGAGAGTCATACAGTTCGCTGCGTGGAAGGGGC--GGAACCGCACGAGCCACGCGAGGA--CGCG-CGGCCGTGCGCCCGCCCGAGTTCGCACATGTAC--TCCTTGACGCGATCCGCGCCGGGGG----TTCGTTGGG--ATCCGCAGG-ACCC-ATCGCCGCCGGAACGCGAGCG-ATGGATCC---GCGGATGC-GAGGCGGGGCGGGGGAATGCTGGATTCCT---CGCCCC-GACTCGAGCTCGTCACG
>AB436929.1_Halophila_major
GGTCTCGCCGGGACGACACGGCACGTGAAGCAACG-AGTGCGATCCACCGCGCGACGTGATGCGTCAG-AGGCAGGACATCGTCGAGAGAATTGAGCCAACCGCGAAGGATCTTGCGATGCCTACGAGCTCACGGATGGCCAGCTTCCGCTTCCACCACCCAGGGCCAC--CGCGTCG-GGGGCGGGGGGAGGGGAGCGATCGCCTATTGGTCGCCCAGGCAGACGTGCCCTCGGCCTGACGGCTCCGGGCGCAACTTGCGTTCAAAGACTCGATGGTTCACGGG-ATTCTGCAATTCACACCAAGTATCGCATTTCGCTACGTTCTTCATCGATGCGAGAGCCTAGATATCCATTGCCGAGAGTCATACAGTTCGCTGCGTGGAAGGGGC--GGAACCGCACGGGCCACGCGAGGA--CGCG-CGGCCGTGCGCCCGCCCGAGTTCGCACATGTAC--TCCTTGACGCGATCCGCGCCGGGGG----TTCGTTGGG--ATCCGCAGG-ACCC-ATCGCCGCCGGAACGCGAGCG-ATGGATCC---GCGGATGC-AAGGCGGGGCGGGGGAATGCTGGATTCCT---CGCCCC-GACTCGAGCTCGTCACG
>AB243970.1_Halophila_ovalis
GGTCTCGCCGGGACGACACGGCACGTGAAGCAACG-AGTGCGATCCACCGCGCGACGTGATGCGTCAG-AGGCAAGACATCGTCGAGAGAATTGAGCCAACCGCGAAGGATCGTGCGATGCCTATAAGCTCACGGATGGCCAGCTTCCGCTTCCACCGCCCGAGTCCAC--CGCATTC-GGGGTGGGGGGAGGGGAGCGATCGCCTATTGGTCGCCCAGGCAGACGTGCCCTCGGCCTGACGGCTCCGGGCGCAACTTGCGTTCAAAGACTCGATGGTTCACGGG-ATTCTGCAATTCACACCAAGTATCGCATTTCGCTACGTTCTTCATCGATGCGAGAGCCTAGATATCCATTGCCGAGAGTCATACAGTTCGCTGCGTGGAAGGGGCG--GAACCGCACGGGCCGCGCGGGGA--CGCG-CGGCCGTGCACCCGCCCAAGTTCGCACATGTAC--TCCTTGACGCGATCTGCGCCGGGGG----TTCGTTAGG--ATCCGTAGG-ACCC-GTCGCCGCCGGAACGCGAGCG-ATGGGTCC---ACGGATGC-AAGGCGGGGCGAGAGAATGCTGGATTCCC---CGCCCC-GACTCGAGCTCGTCACG
>KX668191.1_Halophila_minor
GGTCTCGCCGGGACGACACGGCACGTGAAGCAACG-AGTGCGATCCACCGCGCGACGTGATGCGTCAG-AGGCAAGACATCGTCGAGAGAATTGAGCCAACCGCGAAGGATCGTGCGATGCCTATAAGCTCACGGATGGCCAGCTTCCGCTTCCACCACCCGAGTCCAC--CGCATTC-GGGGTGGGGGGAGGGGAGCGATCGCCTATTGGTCGCCCAGGCAGACGTGCCCTCGGCCTGACGGCTCCGGGCGCAACTTGCGTTCAAAGACTCGATGGTTCACGGG-ATTCTGCAATTCACACCAAGTATCGCATTTCGCTACGTTCTTCATCGATGCGAGAGCCTAGATATCCATTGCCGAGAGTCATACAGTTCGCTGCGTGGAAGGGGCG--GAACCGCACGGGCCGCGCGGGGA--CGCG-CGGCCGTGCACCCGCCCAAGTTCGCACATGTAC--TCCTTGACGCGATCTGCGCCGGGGG----TTCGTTAGG--ATCCGTAGG-ACCC-GTCGCCGCAGGAACGCGAGCG-ATGGGTCC---ACGGATGC-AAGGCGGGGCGAGAGAATGCTGGATTCCC---CGCCCC-GACTCGAGCTCGTCACG
>AB436925.1_Halophila_(hawaiiana)
GGTCTCGCCGGGACGACACGGCACGTGAAGCAACG-AGTGCGATCCACCGCGCGACGTGATGCGTCAG-AGGCAAGACATCGTCGAGAGAATTGAGCCAACCGCGAAGGATCGTGCGATGCCTATAAGCTCACGGATGGCCAGCTTCCGCTTCCACCACCCGAGTCCAC--CGCATTC-GGGGTGGGGGGAGGGGAGCGATCGCCTATTGGTCGCCCAGGCAGACGTGCCCTCGGCCTGACGGCTCCGGGCGCAACTTGCGTTCAAAGACTCGATGGTTCACGGG-ATTCTGCAATTCACACCAAGTATCGCATTTCGCTACGTTCTTCATCGATGCGAGAGCCTAGATATCCATTGCCGAGAGTCATACAGTTCGCTGCGTGGAAGGGGCA--GAACCGCACAAGCCGCGCAGGGA--CGCG-CGGCCGTGCACCCGCCCAAGTTCGCACATGTAC--TCCTTGACGCGATCTGCGCCGGGGG----TTCGTTAGG--ATCCGTAGG-ACCC-GTCGCCGCTGGAACGCGAGCG-ATGGGTCC---ACGGATGC-AAGGCGGGGCGAGAGAATGCTGGATTCCT---CGCCCC-GACTCGAGCTCGTCACG
>AF366425.1_Halophila_johnsonii
GGTCTCGCCGGGACGACACGGCACGTGAAGCAACG-AGTGCGATCCACCGCGCGACGTGATGCGTCAG-AGGCAAGACATCGTCGAGAGAATTGAGCCAACCGCGAAGGATCGTGCGATGCCTATAAGCTCACGGATGGCCAGCTTCCGCTTCCACCACCCGAGTCCAC--CGCATTC-GGGGTGGGGGGAGGGGAGCGATCGCCTATTGGTCGCCCAGGCAGACGTGCCCTCGGCCTGACGGCTCCGGGCGCAACTTGCGTTCAAAGACTCGATGGTTCACGGG-ATTCTGCAATTCACACCAAGTATCGCATTTCGCTACGTTCTTCATCGATGCGAGAGCCTAGATATCCATTGCCGAGAGTCATACAGTTCGCTGCGTGGAAGGGGCG--GAACCGCACGAGCCGCGCGGGGA--CGCG-CGGCCGTGCACCCGCCCAAGTTCGCACATGTAC--TCCTTGACGCGATCTGCGCCGGGGG----TTCGTTAGG--ATCCGTAGG-ACCC-GTCGCCGCTGGAACGCGAGCG-ATGGGTCC---ACGGATGC-AAGGCGGGGCGAGAGAATGCTGGATTCCT---CGCCCC-GACTCGAGCTCGTCACG
>SB21-2_p
GGTCTCGCCGGGACGACACGGCACGTGAAGCAACG-GGTGCGATCCACCGCGCGACGTGATGCGTCAG-AGGCAGGACATCGTCGAGAGAATTGAGCCAACCGCGAAGGATCTTGCGATGCCTACGAGCTCACGGATGGCCAGCTTCCGCTTCCACCACCCAGGGCCAC--CGCGTCG-GGGGCGGGGGGAGGGGAGCGATCGCCTATTGGTCGCCCAGGCAGACGTGCCCCCGGCCTGACGGCTCCGGGCGCAACTTGCGTTCAAAGACTCGATGGTTCACGGG-ATTCTGCAATTCACACCAAGTATCGCATTTCGCTACGTTCTTCATCGATGCGAGAGCCTAGATATCCATTGCCGAGAGTCATACAGTTCGCTGCGTGGAAGGGGCGCGGAACCGCACGGGCCGCGCGGGGA--CGCG-CGGCCGTGCACCCGCCCAAGTTCGCACATGTAC--TCCTTGACGCGACCTGCGCCGGGGG----TTCGTTAGG--ATCCGTAGG-ACCC-GTCGCCGCAGGAACGCGAGCG-ATGGGTCC---ACGGATGC-AAGGCGGGGCGAGAGAATGCTGGATTCCC---CGCCCC-GACTCGAGCTCGTCACG
>SB21-3_p
GGTCTCGCCGGGACGACACGGCACGTGAAGCAACG-AGTGCGATCCACCGCGCGACGTGATGCGTCAG-AGGCAAGACATCGTCGAGAGAATTGAGCCAACCGCGAAGGATCGTGCGATGCCTATAAGCTCACGGATGGCCAGCTTCCGCTTCCACCACCCGAGTCCAC--CGCATTC-GGGGTGGGGGGAGGGGAGCGATCGCCTATTGGTCGCCCAGGCAGACGTGCCCTCGGCCTGACGGCTCCGGGCGCAACTTGCGTTCAAAGACTCGATGGTTCACGGG-ATTCTGCAATTCACACCAAGTATCGCATTTCGCTACGTTCTTCATCGATGCGAGAGCCTAGATATCCATTGCCGAGAGTCATACAGTTCGCTGCGTGGAAGGGGCGCGGAACCGCACGGGCCGCGCGGGGA--CGCG-CGGCCGTGCACCCGCCCAAGTTCGCACATGTAC--TCCTTGACGCGACCTGCGCCGGGGG----TTCGTTAGG--ATCCGTAGG-ACCC-GTCGCCGCAGGAACGCGAGCG-ATGGGTCC---ACGGATGC-AAGGCGGGGCGAGAGAATGCTGGATTCCC---CGCCCC-GACTCGAGCTCGTCACG
>SB21-4_p
GGTCTCGCCGGGACGACACGGCACGTGAAGCAACG-AGTGCGATCCACCGCGCGACGTGATGCGTCAG-AGGCAGGACATCGTCGAGAGAATTGAGCCAACCGCGAAGGATCCTGCGATGCCTACGAGCTCACGGATGGCCAGCTTCCGCTTCCACCACCCAGGGCCAC--CGCGTCG-GGGGCGGGGGGAGGGGAGCGATCGCCTATTGGTCGCCCAGGCAGACGTGCCCTCGGCCTGACGGCTCCGGACGCAACTTGCGTTCAAAGACTCGATGGTTCACGGG-ATTCTGCAATTCACACCAAGTATCGCATTTCGCTACGTTCTTCATCGATGCGAGAGCCTAGATATCCATTGCCGAGAGTCATACAGTTCGCTGCGTGGAAGGGGC--GGAACCGCACGAGCCACGCGAGGA--CGCG-CGGCCGTGCGCCCGCCCGAGTTCGCACATGTAC--TCCTTGACGCGATCCGCGCCGGGGG----TTCGTTAGG--ATCCGCAGG-ACCC-ATCGCCGCCGGAACGCGAGCG-ATGGATCC---GCGGATGC-GAGGCGGGGCGGGGGAATGCTGGATTCCT---CGCCCC-GACTCGAGCTCTTCACG
>SB21-5_p
GGTCTCGCCGGGACGACACGGCACGTGAAGCAACG-AGTGCGATCCACCGCGCGACGTGATGCGTCAG-AGGCAAGACATCGTCGAGAGAATTGAGCCAACCGCGAAGGATCGTGCGATGCCTATAAGCTCACGGATGGCCAGCTTCCGCTTCCACCACCCGAGTCCAC--CGCATTC-GGGGTGGGGGGAGGGGAGCGATCGCCTATTGGTCGCCCAGGCAGACGTGCCCTCGGCCTGACGGCTCCGGGCGCAACTTGCGTTCAAAGACTCGATGGTTCACGGG-ATTCTGCAATTCACACCAAGTATCGCATTTCGCTACGTTCTTCATCGATGCGAGAGCCTAGATATCCATTGCCGAGAGTCATACAGTTCGCTGCGTGGAAGGGGCGCGGAACCGCACGGGCCGCGCGGGGA--CGCG-CGGCCGTGCACCCGCCCAAGTTCGCATATGTAC--TCCTTGACGCGACCTGCGCCGGGGG----TTCGTTAGG--ATCCGTAGG-ACCC-GTCGCCGCAGGAACGCGAGCG-ATGGGTCC---ACGGATGC-AAGGCGGGGCGAGAGAATGCTGGATTCCC---CGCCCC-GACTCGAGCTCGTCACG
>SB22-1_p
GGTCTCGCCGGGACGACACGGCACGTGAAGCAACG-AGTGCGATCCACCGCGCGACGTGATGCGTCAG-AGGCAAGACATCGTCGAGAGAATTGAGCCAACCGCGAAGGATCGTGCGATGCCTATAAGCTCACGGATGGCCAGCTTCCGCTTCCACCACCCGAGTCCAC--CGCATTC-GGGGTGGGGGGAGGGGAGCGATCGCCTATTGGTCGCCCAGGCAGACGTGCCCTCGGCCTGACGGCTCCGGGCGCAACTTGCGTTCAAAGACTCGATGGTTCACGGG-ATTCTGCAATTCACACCAAGTATCGCATTTCGCTACGTTCTTCATCGATGCGAGAGCCTAGATATCCATTGCCGAGAGTCATACAGTTCGCTGCGTGGAAGGGGC--GGAACCGCACGAGCCACGCGAGGA--CGCG-CGGCCGTGCGCCCGCCCGAGTTCG-ACATGTAC--TCCTTGACGCGATCCGCGCCGGGGG----TTCGTTAGG--ATCCGCAGG-ACCC-ATCGCCGCCGGAACGCGAGCG-ATGGATCC---GCGGATGC-AAGGCGGGGCGAGAGAATGCTGGATTCCC---CGCCCC-GACTCGAGCTCGTCACG
>SB22-4_p
GGTCTCGCCGGGACGACACGGCACGTGAAGCAACG-AGTGCGATCCACCGCGCGACGTGATGCGTCAG-AGGCAGGACATCGTCGAGAGAATTGAGCCAACCGCGAAGGATCTTGCGATGCCTACGAGCTCACGGATGGCCAGCTTCCGCTTCCACCACCCAGGGCCAC--CGCGTCG-GGGGCGGGGGGAGGGGAGCGATCGCCTATTGGTCGCCCAGGCAGACGTGCCCTCGGCCTGACGGCTCCGGGCGCAACTTGCGTTCAAAGACTCGATGGTTCACGGG-ATTCTGCAATTCACACCAAGTATCGCATTTCGCTACGTTCTTCATCGATGCGAGAGCCTAGATATCCATTGCCGAGAGTCATACAGTTCGCTGCGTGGAAGGGGC--GGAACCGCACGAGCCACGCGAGGA--CGCG-CGGCCGTGCGCCCGCCCGAGTTCGCACATGTAC--TCCTTGACGCGATCCGCGCCGGGGG----TTCGTTAGG--ATCCGCAGG-ACCC-ATCGCCGCCGGAACGCGAGCG-ATGGATCC---GCGGATGC-GAGGCTGGGCGGGGGAATGCTGGATTCCT---CGCCCC-GACTCGAGCTCGTCACG
>SB22-5_p
GGTCTCGCCGGGACGACACGGCACGTGAAGCAACG-AGTGCGATCCACCGCGCGACGTGATGCGTCAG-AGGCAGGACATCGTCGAGAGAATTGAGCCAACCGCGAAGGATCTTGCGATGCCTACGAGCTCACGGATGGCCAGCTTCCGCTTCCACCACCCAGGGCCAC--CGCGTCG-GGGGCGGGGGGAGGGGAGCGATCGCCTATTGGTCGCCCAGGCAGACGTGCCCTCGGCCTGACGGCTCCGGGCGCAACTTGCGTTCAAAGACTCGATGGTTCACGGG-ATTCTGCAATTCACACCAAGTATCGCATTTCGCTACGTTCTTCATCGATGCGAGAGCCTAGATATCCATTGCCGAGAGTCATACAGTTCGCTGCGTGGAAGGGGC--GGAACCGCACGAGCCACGCGAGGA--CGTG-CGGCCGTGCACCCGCCCAAGTTCGCACATGTAC--TCCTTGACGCGATCTGCGCCGGGGG----TTCGTTAGG--ATCCGTAGG-ACCC-GTCGCCGTTGGAACACGAGCG-ATGGGTCC---ACGGATGC-AAGGCGGGGCGAGAGAATGCTGGATTCCT---CGCCCC-GACTCGAGCTCGTCACG
>SB23-2_p
GGTCTCGCCGGGACGACACGGCACGTGAAGCAACG-AGTGCGATCCACCGCGCGACGTGATGCGTCAG-AGGCAAGACATCGTCGAGAGAATTGAGCCAACCGCGAAGGATCGTGCGATGCCTATAAGCTCACGGATGGCCAGCTTCCGCTTCCACCACCCGAGTCCAC--CGCATTC-GGGGTGGGGGGAGGGGAGCGATCGCCTATTGGTCGCCCAGGCAGACGTGCCCTCGGCCTGACGGCTCCGGGCGCAACTTGCGTTCAAAGACTCGATGGTTCACGGG-ATTCTGCAATTCACACCAAGTATCGCATTTCGCTACGTTCTTCATCGATGCGAGAGCCTAGATATCCATTGCCGAGAGTCATACAGTTCGCTGCGTGGAAGGGGCGCGGAACCGCACGGGCCGCGCGGGGA--CGCG-CGGCCGTGCACCCGCCCAAGTTCGCACATGTAC--TCCTTGACGCGACCTGCGCCGGGGG----TTCGTTAGG--ATCCGTAGG-ACCC-GTCGCCGCAGGAACGCGAGCG-ATGGGTCC---ACGGATGC-AAGGCGGGGCGAGAGAATGCTGGATTCCC---CGCCCC-GACTCGAGCTCGTCACG
>SB23-3_p
GGTCTCGCCGGGACGACACGGCACGTGAAGCAACG-AGTGCGATCCACCGCGCGACGTGATGCGTCAG-AGGCAGGACATCGTCGAGAGAATTGAGCCAACCGCGAAGGATCTTGCAATGCCTACGAGCTCACGGATGGCCAGCTTCCGCTTCCACCACCCAGGGCCAC--CGCGTCG-GGGGCGGGGGGAGGGGAGCGATCGCCTATTGGTCGCCCAGGCAGACGTGCCCTCGGCCTGACGGCTCCGGGCGCAACTTGCGTTCAAAGACTCGATGGTTCGCGGG-ATTCTGCAATTCACACCAAGTATCGCATTTCGCTACGTTCTTCATCGATGCGAGAGCCTAGATATCCATTGCCGAGAGTCATACAGTTCGCTGCGTGGAAGGGGC--GGAACCGCACGAGCCACGCGAGGA--CGCG-CGGCCGTGCGCCCGCCCGAGTTCGCACATGTAC--TCCTTGACGCGATCCGCGCCGGGGG----TTCGTTAGG--ATCCGCAGG-ACCC-ATCGCCGCCGGAACGCGAGCG-ATGGATCC---GCGGATGC-GAGGCGGGGCGGGGGAATGCTGGATTCCT---CGCCCC-GACTCGAGCTCGTCACG
>SB23-4_p
GGTCTCGCCGGGACGACACGGCACGTGAAGCAACG-AGTGCGATCCACCGCGCGACGTGATGCGTCAG-AGGCAAGACATCGTCGAGAGAATTGAGCCAACCGCGAAGGATCGTGCGATGCCTATAAGCTCACGGATGGCCAGCTTCCGCTTCCACCACCCGAGTCCAC--CGCATTC-GGGGTGGGGGGAGGGGAGCGATCGCCTATTGGTCGCCCAGGCAGACGTGCCCTCGGCCTGACGGCTCCGGGCGCAACTTGCGTTCAAAGACTCGATGGTTCACGGG-ATTCTGCAATTCACACCAAGTATCGCATTTCGCTACGTTCTTCATCGATGCGAGAGCCTAGATATCCATTGCCGAGAGTCATACAGCTCGCTGCGTGGAAGGGGCGCGGAACCGCACGGGCCGCGCGGGGA--CGCG-CGGCCGTGCACCCGCCCAAGTTCGCACATGTAC--TCCTTGACGCGACCTGCGCCGGGGG----TTCGTTAGG--ATCCGTAGG-ACCC-GTCGCCGCAGGAACGCGAGCG-ATGGGTCC---ACGGATGC-AAGGCGGGGCGAGAGAATGCTGGATTCCT---CGCCCC-GACTCGAGCTCGTCACG
>SB23-5_p
GGTCTCGCCGGGACGACACGGCACGTGAAGCAACG-AGTGCGATCCACCGCGCGACGTGATGCGTCAG-AGGCAAGACATCGTCGAGAGAATTGAGCCAACCGCGAAGGATCGTGCGATGCCTATAAGCTCACGGATGGCCAGCTTCCGCTTCCACCACCCGAGTCCAC--CGCATTC-GGGGTGGGGGGAGGGGAGCGATCGCCTATTGGTCGCCCAGGCAGACGTGCCCTCGGCCTGACGGCTCCGGGCGCAACTTGCGTTCAAAGACTCGATGGTTCACGGG-ATTCTGCAATTCACACCAAGTATCGCATTTCGCTACGTTCTTCATCGATGCGAGAGCCTAGATATCCATTGCCGAGGGTCATACAGTTCGCTGCGTGGAAGGGGCGCGGAACCGCACGGGCCGCGCGGGGA--CGCG-CGGCCGTGCACCCGCCCAAGTTCGCACATGTAC--TCCTTGACGCGACCTGCGCCGGGGG----TTCGTTAGG--ATCCGTAGG-ACCC-GTCGCCGCAGGAACGCGAGCG-ATGGGTCC---ACGGATGC-AAGGCGGGGCGAGAGAATGCTGGATTCCC---CGCCCC-GACTCGAGCTCGTCACG
>SB24-1_p
GGTCTCGCCGGGACGACACGGCACGTGAAGCAACG-AGTGCGATCCACCGCGCGACGTGATGCGTCAG-AGGCAAGACATCGTCGAGAGAATTGAGCCAACCGCGAAGGATCGTGCGATGCCTATAAGCTCACGGATGGCCAGCTTCCGCTTCCACCACCCGAGTCCAC--CGCATTC-GGGGTGGGGGGAGGGGAGCGATCGCCTATTGGTCGCCCAGGCAGACGTGCCCTCGGCCTGACGGCTCCGGGCGCAACTTGCGTTCAAAGACTCGATGGTTCACGGG-ATTCTGCAATTCACACCAAGTATCGCATTTCGCTACGTTCTTCATCGATGCGAGAGCCTAGATATCCATTGCCGAGAGTCATACAGTTCGCTGCGTGGAAGGGGCGCGGAACCGCACGGGCCGCGCGGGGA--CGCG-CGGCCGTGCACCCGCCCAAGTTCGCACATGTAC--TCCTTGACGCGACCTGCGCCGGGGG----TTCGTTAGG--ATCCGTAGG-ACCC-GTCGCCGCAGGAACGCGAGCG-ATGGGTCC---ACGGATGC-AAGGCGGGGCGAGAGAATGCTGGATTCCC---CGCCCC-GACTCGAGCTCGTCACG
>SB24-2_p
GGTCTCGCCGGGACGACACGGCACGTGAAGCAACG-AGTGCGATCCACCGCGCGACGTGATGCGTCAG-AGGCAGGACATCGTCGAGAGAATTGAGCCAACCGCGAAGGATCTTGCGATGCCTACGAGCTCACGGATGGCCAGCTTCCGCTTCCACCACCCAGGGCCAC--CGCGTCG-GGGGCGGGGGGAGGGGAGCGATCGCCTATTGGTCGCCCAGGCAGACGTGCCCTCGGCCTGACGGCTCCGGGCGCAACTTGCGTTCAAAGACTCGATGGTTCACGGG-ATTCTGCAATTCACACCAAGTATCGCATTTCGCTACGTTCTTCATCGATGCGAGAGCCTAGATATCCATTGCCGAGAGTCATACAGTTCGCTGCGTGGAAGGGGC--GGAACCGCACGAGCCACGCGAGGA--CGCG-CGGCCGTGCGCCCGCCCGAGTTCGCACATGTAC--TCCTTGACGCGATCCGCGCCGGGGG----TTCGTTAGG--ATCCGCAGG-ACCC-ATCGCCGCCGGAACGCGAGCG-ATGGATCC---GCGGATGC-GAGGCGGGGCGGGGGAATGCTGGATTCCT---CGCCCC-GACTCGAGCTCTTCACG
>SB24-3_p
GGTCTCGCCGGGACGACACGGCACGTGAAGCAACG-AGTGCGATCCACCGCGCGACGTGATGCGTCAG-AGGCAAGACATCGTCGAGAGAATTGAGCCAACCGCGAAGGATCGTGCGATGCCTATAAGCTCACGGATGGCCAGCTTCCGCTTCCACCACCCGAGTCCAC--CGCATTC-GGGGTGGGGGGAGGGGAGCGATCGCCTATTGGTCGCCCAGGCAGACGTGCCCTCGGCCTGACGGCTCCGGGCGCAACTTGCGTTCAAAGACTCGATGGTTCACGGG-ATTCTGCAATTCACACCAAGTATCGCATTTCGCTACGTTCTTCATCGATGCGAGAGCCTAGATATCCATTGCCGAGAGTCATACAGTTCGCTGCGTGGAAGGGGCGCGGAACCGCACGGGCCGCGCGGGGA--CGCG-CGGCCGTGCACCCGCCCAAGTTCGCACATGTAC--TCCTTGACGCGACCTGCGCCGGGGG----TTCGTTAGG--ATCCGTAGG-ACCC-GTCGCCGCAGGAACGCGAGCG-ATGGGTCC---ACGGATGC-AAGGCGGGGCGAGAGAATGCTGGATTCCC---CGCCCC-GACTCGAGCTCGTCACG
>SB24-4_p
GGTCTCGCCGGGACGACACGGCACGTGAAGCAACG-AGTGCGATCCACCGCGCGACGTGATGCGTCAG-AGGCAAGACATCGTCGAGAGAATTGAGCCAACCGCGAAGGATCGTGCGATGCCTATAAGCTCACGGATGGCCAGCTTCCGCTTCCACCACCCGAGTCCAC--CGCATTC-GGGGTGGGGGGAGGGGAGCGATCGCCTATTGGTCGCCCAGGCAGACGTGCCCTCGGCCTGACGGCTCCGGGCGCAACTTGCGTTCAAAGACTCGATGGTTCACGGG-ATTCTGCAATTCACACCAAGTATCGCATTTCGCTACGTTCTTCATCGATGCGAGAGCCTAGATATCCATTGCCGAGAGTCATACAGTTCGCTGCGTGGAAGGGGCGCGGAACCGCACGGGCCGCGCGGGGA--CGCG-CGGCCGTGCACCCGCCCAAGTTCGCACATGTAC--TCCTTGACGCGACCTGCGCCGGGGG----TTCGTTAGG--ATCCGTAGG-ACCC-GTCGCCGCAGGAACGCGAGCG-ATGGGTCC---ACGGATGC-AAGGCGGGGCGAGAGAATGCTGGATTCCC---CGCCCC-GACTCGAGCTCGTCACG
>SB24-5_p
GGTCTCGCCGGGACGACACGGCACGTGAAGCAACG-AGTGCGATCCACCGCGCGACGTGATGCGTCAG-AGGCAGGACATCGTCGAGAGAATTGAGCCAACCGCGAAGGATCTTGCGATGCCTACGAGCTCACGGATGGCCAGCTTCCGCTTCCACCACCCAGGGCCAC--CGCGTCG-GGGGCGGGGGGAGGGGAGCGATCGCCTATTGGTCGCCCAGGCAGACGTGCCCTCGGCCTGACGGCTCCGGGCGCAACTTGCGTTCAAAGACTCGATGGTTCACGGG-ATTCTGCAATTCACACCAAGTATCGCATTTCGCTACGTTCTTCATCGATGCGAGAGCCTAGATATCCATTGCCGAGAGTCATACAGTTCGCTGCGTGGAAGGGGC--GGAACCGCACGAGCCACGCGAGGA--CGCG-CGGCCGTGCGCCCGCCCGAGTTCGCACATGTAC--TCCTTGACGCGATCCGCGCCGGGGG----TTCGTTAGG--ATCCGCAGG-ACCC-ATCGCCGCCGGAACGCGAGCG-ATGGATCC---GCGGATGC-GAGGCGGGGCGGGGGAATGCTGGATTCCT---CGCCCC-GACTCGAGCTCTTCACG
>SB24-6_p
GGTCTCGCCGGGACGACACGGCACGTGAAGCAACG-AGTGCGATCCACCGCGCGACGTGATGCGTCAG-AGGCAAGACATCGTCGAGAGAATTGAGCCAACCGCGAAGGATCGTGCGATGCCTATAAGCTCACGGATGGCCAGCTTCCGCTTCCACCACCCGAGTCCAC--CGCATTC-GGGGTGGGGGGAGGGGAGCGATCGCCTATTGGTCGCCCAGGCAGACGTGCCCTCGGCCTGACGGCTCCGGGCGCAACTTGCGTTCAAAGACTCGATGGTTCACGGG-ATTCTGCAATTCACACCAAGTATCGCATTTCGCTACGTTCTTCATCGATGCGAGAGCCTAGATATCCATTGCCGAGAGTCATACAGTTCGCTGCGTGGAAGGGGCGCGGAACCGCACGGGCCGCGCGGGGA--CGCG-CGGCCGTGCACCCGCCCAAGTTCGCACATGTAC--TCCTTGACGCGACCTGCGCCGGGGG----TTCGTTAGG--ATCCGTAGG-ACCC-GTCGCCGCAGGAACGCGAGCG-ATGGGTCC---ACGGATGC-AAGGCGGGGCGAGAGAATGCTGGATTCCC---CGCCCC-GACTCGAGCTCGTCACG
>MTR2-5
GGTCTCGCCGGGACGACACGGCACGTGAAGCAACG-AGTGCGATCCACCGCGCGACGTGATGCGTCAG-AGGCAGGACATCGTCGAGAGAATTGAGCCAACCGCGAAGGATCTTGCGATGCCTACGAGCTCACGGATGGCCAGCTTCCGCTTCCACCACCCAGGGCCAC--CGCGTCG-GGGGCGGGGGGAGGGGAGCGATCGCCTATTGGTCGCCCAGGCAGACGTGCCCTCGGCCTGACGGCTCCGGGCGCAACTTGCGTTCAAAGACTCGATGGTTCACGGG-ATTCTGCAATTCACACCAAGTATCGCATTTCGCTACGTTCTTCATCGATGCGAGAGCCTAGATATCCATTGCCGAGAGTCATACAGTTCGCTGCGTGGAAGGGGC--GGAACCGCACGAGCCACGCGAGGA--CGCG-CGGCCGTGCGCCCGCCCGAGTTCGCACATGTAC--TCCTTGACGCGATCCGCGCCGGGGG----TTCGTTAGG--ATCCGCAGG-ACCC-ATCGCCGCCGGAACGCGAGCG-ATGGATCC---GCGGATGC-GAGGCGGGGCGGGGGAATGCTGGATTCCT---CGCCCC-GACTCGAGCTCGTCACG
>MTR2-6
GGTCTCGCCGGGACGACACGGCACGTGAAGCAACG-AGTGCGATCCACCGCGCGACGTGATGCGTCAG-AGGCAGGACATCGTCGAGAGAATTGAGCCAACCGCGAAGGATCTTGCGATGCCTACGAGCTCACGGATGGCCAGCTTCCGCTTCCACCACCCAGGGCCAC--CGCGTCG-GGGGCGGGGGGAGGGGAGCGATCGCCTATTGGTCGCCCAGGCAGACGTGCCCTCGGCCTGACGGCTCCGGGCGCAACTTGCGTTCAAAGACTCGATGGTTCACGGG-ATTCTGCAATTCACACCAAGTATCGCATTTCGCTACGTTCTTCATCGATGCGAGAGCCTAGATATCCATTGCCGAGAGTCATACAGTTCGCTGCGTGGAAGGGGC--GGAACCGCACGAGCCACGCGAGGA--CGCG-CGGCCGTGCGCCCGCCCGAGTTCGCACATGTAC--TCCTTGACGCGATCCGCGCCGGGGG----TTCGTTAGG--ATCCGCAGG-ACCC-ATCGCCGCCGGAACGCGAGCG-ATGGATCC---GCGGATGC-GAGGCGGGGCGGGGGAATGCTGGATTCCT---CGCCCC-GACTCGAGCTCGTCACG
>MTR2-8
GGTCTCGCCGGGACGACACGGCACGTGAAGCAACG-AGTGCGATCCACCGCGCGACGTGATGCGTCAG-AGGCAGGACATCGTCGAGAGAATTGAGCCAACCGCGAAGGATCTTGCGATGCCTACGAGCTCACGGATGGCCAGCTTCCGCTTCCACCACCCAGGGCCAC--CGCGTCG-GGGGCGGGGGGAGGGGAGCGATCGCCTATTGGTCGCCCAGGCAGACGTGCCCTCGGCCTGACGGCTCCGGGCGCAACTTGCGTTCAAAGACTCGATGGTTCACGGG-ATTCTGCAATTCACACCAAGTATCGCATTTCGCTACGTTCTTCATCGATGCGAGAGCCTAGATATCCATTGCCGAGAGTCATACAGTTCGCTGCGTGGAAGGGGC--GGAACCGCACGAGCCACGCGAGGA--CGCG-CGGCCGTGCGCCCGCCCGAGTTCGCACATGTAC--TCCTTGACGCGATCCGCGCCGGGGG----TTCGTTAGG--ATCCGCAGG-ACCC-ATCGCCGCCGGAACGCGAGCG-ATGGATCC---GCGGATGC-GAGGCGGGGCGGGGGAATGCTGGATTCCT---CGCCCC-GACTCGAGCTCGTCACG
>HD24
GGTCTCGCCAAGACGACACGGCACGTGAAGCAACG-AGTGCGATCCACCGCGCGACGTGATGCGTCAG-AGGCAAGACATCGTCGAGAGAATTTAGCCAACCGCGAAGGATCGTGCGATGCCTATA-GCTCACGGATGGCCAACTTCCGCTTCCACCACCCAGGTCCAC--CGCATTC-AGGGTGGGGGGAGGGGAGCGATCGCCTATTGGTCGCCCAGGCAGACGTGCCCTCGGCCTGACGGCTCCGGGCGCAACTTGCGTTCAAAGACTCGATGGTTCACGGG-ATTCTGCAATTCACACCAAGTATCGCATTTCGCTACGTTCTTCATCGATGCGAGAGCCTAGATATCCATTGCCGAGAGTCATCCAATTCGCTGCGTGGAAGGGGC--GGAATAACACAAGCCGCACGAGGATGCGCG-CGACCGTGCACCCGCCCAAGTTCGCACATGTAC--TCCTTGACGCGATCCGCGCCGGGGG----TTCGTTAGGG-ATCCGCGAG-ACCC-ATCGCCGCTGGAATACGAGCG-TTGGGTCT---GCAGATGC-GATGCGGGGCAAGAGAACGATGGATTCCT---CGCCCC-GACTCGAGCTCGTCACG
>HD25
GGTCTCGCCAAGACGACACGGCACGTGAAGCAACG-AGTGCGATCCACCGCGCGACGTGATGCGTCAG-AGGCAAGACATCGTCGAGAGAATTTAGCCAACCGCGAAGGATCGTGCGATGCCTATA-GCTCACGGATGGCCAACTTCCGCTTCCACCACCCAGGTCCAC--CGCATTC-AGGGTGGGGGGAGGGGAGCGATCGCCTATTGGTCGCCCAGGCAGACGTGCCCTCGGCCTGACGGCTCCGGGCGCAACTTGCGTTCAAAGACTCGATGGTTCACGGG-ATTCTGCAATTCACACCAAGTATCGCATTTCGCTACGTTCTTCATCGATGCGAGAGCCTAGATATCCATTGCCGAGAGTCATCCAATTCGCTGCGTGGAAGGGGC--GGAATAACACAAGCCGCACGAGGATGCGCG-CGACCGTGCACCCGCCCAAGTTCGCACATGTAC--TCCTTGACGCGATCCGCGCCGGGGG----TTCGTTAGGG-ATCCGCGAG-ACCC-ATCGCCGCTGGAATACGAGCG-TTGGGTCT---GCAGATGC-GATGCGGGGCAAGAGAACGATGGATTCCT---CGCCCC-GACTCGAGCTCGTCACG
>MA1
GGTCTCGCCAAGACAACACGACGCATGAAGCAACG-AGTGCAATCCACCGCGCGACGTGATGCGTCAG-AGGCAAGACATCGTCGAGAGAATTGAGCCAACCGCGAAGGATCGTACGATGCCTACA-GCTCACGGATGGCCAACTTCCGCTTCCACCAACCCGGTCCAC--CACGTAC-GAGGTGGGGG-AGGGGAGCGATCGCCTATTGGTCGCCCAGGCAGACGTGCCCTCGGCCTGATGGCTCCGGGCGCAACTTGCGTTCAAAGACTCGATGGTTCACGGG-ATTCTGCAATTCACACCAAGTATCGCATTTCGCTACGTTCTTCATCGATGCGAGAGCCTAGATATCCATTGCCGAGAGTCATGCAGTTCGCTGCGTGGAAGGGGC--GGAATAACACAGGACACGCGAGGACGCGCGACGACCGTGCACCCGCCCAAGTTCGCACATGTAC--TCCTTGACGCGATCCGCGCCGGGGG----TTCGTTAGG--ATCCGCAGG-ACCC-ACTGCCATCGAAACGCCAGCG-ATGCGTCT---GCGGATGG-GATGCGGGGCAAGAGAATGCTGGATTCCTAAATGCCCC-GTCTCCAGCTCGTAACA
>MA2
GGTCTCGCCAAGACAACACGACGCATGAAGCAACG-AGTGCAATCCACCGCGCGACGTGATGCGTCAG-AGGCAAGACATCGTCGAGAGAATTGAGCCAACCGCGAAGGATCGTACGATGCCTACA-GCTCACGGATGGCCAACTTCCGCTTCCACCAACCAGGTCCAC--CACGTAC-GAGGTGGGGG-AGGGGAGCGATCGCCTATTGGTCGCCCAGGCAGACGTGCCCTCGGCCTGATGGCTCCGGGCGCAACTTGCGTTCAAAGACTCGATGGTTCACGGG-ATTCTGCAATTCACACCAAGTATCGCATTTCGCTACGTTCTTCATCGATGCGAGAGCCTAGATATCCATTGCCGAGAGTCATGCAGTTCGCTGCGTGGAAGGGGC--GGAATAACACAGGACACGCGAGGACGCGCGACGACCGTGCACCCGCCCAAGTTCGCACATGTAC--TCCTTGACGCGATCCGCGCCGGGGG----TTCGTTAGG--ATCCGCAGG-ACCC-ACTGCCATCGAAACGCCAGCG-ATGCGTCT---GCGGATGG-GATGCGGGGCAAGAGAATGCTGGATTCCTAAATGCCCC-GTCTCCAGCTCGTAACA
>MA3
GGTCTCGCCAAGACAACACGACGCATGAAGCAACG-AGTGCAATCCACCGCGCGACGTGATGCGTCAG-AGGCAAGACATCGTCGAGAGAATTGAGCCAACCGCGAAGGATCGTACGATGCCTACA-GCTCACGGATGGCCAACTTCCGCTTCCACCAACCAGGTCCAC--CACGTAC-GAGGTGGGGG-AGGGGAGCGATCGCCTATTGGTCGCCCAGGCAGACGTGCCCTCGGCCTGATGGCTCCGGGCGCAACTTGCGTTCAAAGACTCGATGGTTCACGGG-ATTCTGCAATTCACACCAAGTATCGCATTTCGCTACGTTCTTCATCGATGCGAGAGCCTAGATATCCATTGCCGAGAGTCATGCAGTTCGCTGCGTGGAAGGGGC--GGAATAACACAGGACACGCGAGGACGCGCGACGACCGTGCACCCGCCCAAGTTCGCACATGTAC--TCCTTGACGCGATCCGCGCCGGGGG----TTCGTTAGG--ATCCGCAGG-ACCC-ACTGCCATCGAAACGCCAGCG-ATGCGTCT---GCGGATGG-GATGCGGGGCAAGAGAATGCTGGATTCCTAAATGCCCC-GTCTCCAGCTCGTAACA
>MA4
GGTCTCGCCAAGACAACACGACGCATGAAGCAACG-AGTGCAATCCACCGCGCGACGTGATGCGTCAG-AGGCAAGACATCGTCGAGAGAATTGAGCCAACCGCGAAGGATCGTACGATGCCTACA-GCTCACGGATGGCCAACTTCCGCTTCCACCAACCAGGTCCAC--CACGTAC-GAGGTGGGGG-AGGGGAGCGATCGCCTATTGGTCGCCCAGGCAGACGTGCCCTCGGCCTGATGGCTCCGGGCGCAACTTGCGTTCAAAGACTCGATGGTTCACGGG-ATTCTGCAATTCACACCAAGTATCGCATTTCGCTACGTTCTTCATCGATGCGAGAGCCTAGATATCCATTGCCGAGAGTCATGCAGTTCGCTGCGTGGAAGGGGC--GGAATAACACAGGACACGCGAGGACGCGCGACGACCGTGCACCCGCCCAAGTTCGCACATGTAC--TCCTTGACGCGATCCGCGCCGGGGG----TTCGTTAGG--ATCCGCAGG-ACCC-ACTGCCATCGAAACGCCAGCG-ATGCGTCT---GCGGATGG-GATGCGGGGCAAGAGAATGCTGGATTCCTAAATGCCCC-GTCTCCAGCTCGTAACA
>MA5
GGTCTCGCCAAGACAACACGACGCATGAAGCAACG-AGTGCAATCCACCGCGCGACGTGATGCGTCAG-AGGCAAGACATCGTCGAGAGAATTGAGCCAACCGCGAAGGATCGTACGATGCCTACA-GCTCACGGATGGCCAACTTCCGCTTCCACCAACCCGGTCCAC--CACGTAC-GAGGTGGGGG-AGGGGAGCGATCGCCTATTGGTCGCCCAGGCAGACGTGCCCTCGGCCTGATGGCTCCGGGCGCAACTTGCGTTCAAAGACTCGATGGTTCACGGG-ATTCTGCAATTCACACCAAGTATCGCATTTCGCTACGTTCTTCATCGATGCGAGAGCCTAGATATCCATTGCCGAGAGTCATGCAGTTCGCTGCGTGGAAGGGGC--GGAATAACACAGGACACGCGAGGACGCGCGACGACCGTGCACCCGCCCAAGTTCGCACATGTAC--TCCTTGACGCGATCCGCGCCGGGGG----TTCGTTAGG--ATCCGCAGG-ACCC-ACTGCCATCGAAACGCCAGCG-ATGCGTCT---GCGGATGG-GATGCGGGGCAAGAGAATGCTGGATTCCTAAATGCCCC-GTCTCCAGCTCGTAACA
>MA6
GGTCTCGCCAAGACAACACGACGCATGAAGCAACG-AGTGCAATCCACCGCGCGACGTGATGCGTCAG-AGGCAAGACATCGTCGAGAGAATTGAGCCAACCGCGAAGGATCGTACGATGCCTACA-GCTCACGGATGGCCAACTTCCGCTTCCACCAACCAGGTCCAC--CACGTAC-GAGGTGGGGG-AGGGGAGCGATCGCCTATTGGTCGCCCAGGCAGACGTGCCCTCGGCCTGATGGCTCCGGGCGCAACTTGCGTTCAAAGACTCGATGGTTCACGGG-ATTCTGCAATTCACACCAAGTATCGCATTTCGCTACGTTCTTCATCGATGCGAGAGCCTAGATATCCATTGCCGAGAGTCATGCAGTTCGCTGCGTGGAAGGGGC--GGAATAACACAGGACACGCGAGGACGCGCGACGACCGTGCACCCGCCCAAGTTCGCACATGTAC--TCCTTGACGCGATCCGCGCCGGGGG----TTCGTTAGG--ATCCGCAGG-ACCC-ACTGCCATCGAAACGCCAGCG-ATGCGTCT---GCGGATGG-GATGCGGGGCAAGAGAATGCTGGATTCCTAAATGCCCC-GTCTCCAGCTCGTAACA
>MA7
GGTCTCGCCAAGACAACACGACGCATGAAGCAACG-AGTGCAATCCACCGCGCGACGTGATGCGTCAG-AGGCAAGACATCGTCGAGAGAATTGAGCCAACCGCGAAGGATCGTACGATGCCTACA-GCTCACGGATGGCCAACTTCCGCTTCCACCAACCAGGTCCAC--CACGTAC-GAGGTGGGGG-AGGGGAGCGATCGCCTATTGGTCGCCCAGGCAGACGTGCCCTCGGCCTGATGGCTCCGGGCGCAACTTGCGTTCAAAGACTCGATGGTTCACGGG-ATTCTGCAATTCACACCAAGTATCGCATTTCGCTACGTTCTTCATCGATGCGAGAGCCTAGATATCCATTGCCGAGAGTCATGCAGTTCGCTGCGTGGAAGGGGC--GGAATAACACAGGACACGCGAGGACGCGCGACGACCGTGCACCCGCCCAAGTTCGCACATGTAC--TCCTTGACGCGATCCGCGCCGGGGG----TTCGTTAGG--ATCCGCAGG-ACCC-ACTGCCATCGAAACGCCAGCG-ATGCGTCT---GCGGATGG-GATGCGGGGCAAGAGAATGCTGGATTCCTAAATGCCCC-GTCTCCAGCTCGTAACA
>MA8
GGTCTCGCCGGGACGACACGGCACGTGAAGCAACG-AGTGCGATCCACCGCGCGACGTGATGCGTCAG-AGGCAGGACATCGTCGAGAGAATTGAGCCAACCGCGAAGGATCTTGCGATGCCTACGAGCTCACGGATGGCCAGCTTCCGCTTCCACCACCCAGGGCCAC--CGCGTCG-GGGGCGGGGGGAGGGGAGCGATCGCCTATTGGTCGCCCAGGCAGACGTGCCCTCGGCCTGACGGCTCCGGGCGCAACTTGCGTTCAAAGACTCGATGGTTCACGGG-ATTCTGCAATTCACACCAAGTATCGCATTTCGCTACGTTCTTCATCGATGCGAGAGCCTAGATATCCATTGCCGAGAGTCATACAGTTCGCTGCGTGGAAGGGGC--GGAACCGCACGAGCCACGCGAGGA--CGCG-CGGCCGTGCGCCCGCCCGAGTTCGCACATGTAC--TCCTTGACGCGATCCGCGCCGGGGG----TTCGTTAGG--ATCCGCAGG-ACCC-ATCGCCGCCGGAACGCGAGCG-ATGGATCC---GCGGATGC-GAGGCGGGGCGGGGGAATGCTGGATTCCT---CGCCCC-GACTCGAGCTCGTCACG
>MA9
GGTCTCGCCGGGACGACACGGCACGTGAAGCAACG-AGTGCGATCCACCGCGCGACGTGATGCGTCAG-AGGCAGGACATCGTCGAGAGAATTGAGCCAACCGCGAAGGATCTTGCGATGCCTACGAGCTCACGGATGGCCAGCTTCCGCTTCCACCACCCAGGGCCAC--CGCGTCG-GGGGCGGGGGGAGGGGAGCGATCGCCTATTGGTCGCCCAGGCAGACGTGCCCTCGGCCTGACGGCTCCGGGCGCAACTTGCGTTCAAAGACTCGATGGTTCACGGG-ATTCTGCAATTCACACCAAGTATCGCATTTCGCTACGTTCTTCATCGATGCGAGAGCCTAGATATCCATTGCCGAGAGTCATACAGTTCGCTGCGTGGAAGGGGC--GGAACCGCACGAGCCACGCGAGGA--CGCG-CGGCCGTGCGCCCGCCCGAGTTCGCACATGTAC--TCCTTGACGCGATCCGCGCCGGGGG----TTCGTTAGG--ATCCGCAGG-ACCC-ATCGCCGCCGGAACGCGAGCG-ATGGATCC---GCGGATGC-GAGGCGGGGCGGGGGAATGCTGGATTCCT---CGCCCC-GACTCGAGCTCGTCACG
>MA11
GGTCTCGCCGGGACGACACGGCACGTGAAGCAACG-AGTGCGATCCACCGCGCGACGTGATGCGTCAG-AGGCAGGACATCGTCGAGAGAATTGAGCCAACCGCGAAGGATCTTGCGATGCCTACGAGCTCACGGATGGCCAGCTTCCGCTTCCACCACCCAGGGCCAC--CGCGTCG-GGGGCGGGGGGAGGGGAGCGATCGCCTATTGGTCGCCCAGGCAGACGTGCCCTCGGCCTGACGGCTCCGGGCGCAACTTGCGTTCAAAGACTCGATGGTTCACGGG-ATTCTGCAATTCACACCAAGTATCGCATTTCGCTACGTTCTTCATCGATGCGAGAGCCTAGATATCCATTGCCGAGAGTCATACAGTTCGCTGCGTGGAAGGGGC--GGAACCGCACGAGCCACGCGAGGA--CGCG-CGGCCGTGCGCCCGCCCGAGTTCGCACATGTAC--TCCTTGACGCGATCCGCGCCGGGGG----TTCGTTAGG--ATCCGCAGG-ACCC-ATCGCCGCCGGAACGCGAGCG-ATGGATCC---GCGGATGC-GAGGCGGGGCGGGGGAATGCTGGATTCCT---CGCCCC-GACTCGAGCTCGTCACG
>MA12
GGTCTCGCCGGGACGACACGGCACGTGAAGCAACG-AGTGCGATCCACCGCGCGACGTGATGCGTCAG-AGGCAGGACATCGTCGAGAGAATTGAGCCAACCGCGAAGGATCTTGCGATGCCTACGAGCTCACGGATGGCCAGCTTCCGCTTCCACCACCCAGGGCCAC--CGCGTCG-GGGGCGGGGGGAGGGGAGCGATCGCCTATTGGTCGCCCAGGCAGACGTGCCCTCGGCCTGACGGCTCCGGGCGCAACTTGCGTTCAAAGACTCGATGGTTCACGGG-ATTCTGCAATTCACACCAAGTATCGCATTTCGCTACGTTCTTCATCGATGCGAGAGCCTAGATATCCATTGCCGAGAGTCATACAGTTCGCTGCGTGGAAGGGGC--GGAACCGCACGAGCCACGCGAGGA--CGCG-CGGCCGTGCGCCCGCCCGAGTTCGCACATGTAC--TCCTTGACGCGATCCGCGCCGGGGG----TTCGTTAGG--ATCCGCAGG-ACCC-ATCGCCGCCGGAACGCGAGCG-ATGGATCC---GCGGATGC-GAGGCGGGGCGGGGGAATGCTGGATTCCT---CGCCCC-GACTCGAGCTCGTCACG
>MA13
GGTCTCGCCGGGACGACACGGCACGTGAAGCAACG-AGTGCGATCCACCGCGCGACGTGATGCGTCAG-AGGCAGGACATCGTCGAGAGAATTGAGCCAACCGCGAAGGATCTTGCGATGCCTACGAGCTCACGGATGGCCAGCTTCCGCTTCCACCACCCAGGGCCAC--CGCGTCG-GGGGCGGGGGGAGGGGAGCGATCGCCTATTGGTCGCCCAGGCAGACGTGCCCTCGGCCTGACGGCTCCGGGCGCAACTTGCGTTCAAAGACTCGATGGTTCACGGG-ATTCTGCAATTCACACCAAGTATCGCATTTCGCTACGTTCTTCATCGATGCGAGAGCCTAGATATCCATTGCCGAGAGTCATACAGTTCGCTGCGTGGAAGGGGC--GGAACCGCACGAGCCACGCGAGGA--CGCG-CGGCCGTGCGCCCGCCCGAGTTCGCACATGTAC--TCCTTGACGCGATCCGCGCCGGGGG----TTCGTTAGG--ATCCGCAGG-ACCC-ATCGCCGCCGGAACGCGAGCG-ATGGATCC---GCGGATGC-GAGGCTGGGCGGGGGAATGCTGGATTCCT---CGCCCC-GACTCGAGCTCGTCACG
>MA14
GGTCTCGCCGGGACGACACGGCACGTGAAGCAACG-AGTGCGATCCACCGCGCGACGTGATGCGTCAG-AGGCAGGACATCGTCGAGAGAATTGAGCCAACCGCGAAGGATCTTGCGATGCCTACGAGCTCACGGATGGCCAGCTTCCGCTTCCACCACCCAGGGCCAC--CGCGTCG-GGGGCGGGGGGAGGGGAGCGATCGCCTATTGGTCGCCCAGGCAGACGTGCCCTCGGCCTGACGGCTCCGGGCGCAACTTGCGTTCAAAGACTCGATGGTTCACGGG-ATTCTGCAATTCACACCAAGTATCGCATTTCGCTACGTTCTTCATCGATGCGAGAGCCTAGATATCCATTGCCGAGAGTCATACAGTTCGCTGCGTGGAAGGGGC--GGAACCGCACGAGCCACGCGAGGA--CGCG-CGGCCGTGCGCCCGCCCGAGTTCGCACATGTAC--TCCTTGACGCGATCCGCGCCGGGGG----TTCGTTAGG--ATCCGCAGG-ACCC-ATCGCCGCCGGAACGCGAGCG-ATGGATCC---GCGGATGC-GAGGCGGGGCGGGGGAATGCTGGATTCCT---CGCCCC-GACTCGAGCTCGTCACG
>MA15
GGTCTCGCCGGGACGACACGGCACGTGAAGCAACG-AGTGCGATCCACCGCGCGACGTGATGCGTCAG-AGGCAGGACATCGTCGAGAGAATTGAGCCAACCGCGAAGGATCTTGCGATGCCTACGAGCTCACGGATGGCCAGCTTCCGCTTCCACCACCCAGGGCCAC--CGCGTCG-GGGGCGGGGGGAGGGGAGCGATCGCCTATTGGTCGCCCAGGCAGACGTGCCCTCGGCCTGACGGCTCCGGGCGCAACTTGCGTTCAAAGACTCGATGGTTCACGGG-ATTCTGCAATTCACACCAAGTATCGCATTTCGCTACGTTCTTCATCGATGCGAGAGCCTAGATATCCATTGCCGAGAGTCATACAGTTCGCTGCGTGGAAGGGGC--GGAACCGCACGAGCCACGCGAGGA--CGCG-CGGCCGTGCGCCCGCCCGAGTTCGCACATGTAC--TCCTTGACGCGATCCGCGCCGGGGG----TTCGTTAGG--ATCCGCAGG-ACCC-ATCGCCGCCGGAACGCGAGCG-ATGGATCC---GCGGATGC-GAGGCGGGGCGGGGGAATGCTGGATTCCT---CGCCCC-GACTCGAGCTCGTCACG
>MA16
GGTCTCGCCGGGACGACACGGCACGTGAAGCAACG-AGTGCGATCCACCGCGCGACGTGATGCGTCAG-AGGCAGGACATCGTCGAGAGAATTGAGCCAACCGCGAAGGATCTTGCGATGCCTACGAGCTCACGGATGGCCAGCTTCCGCTTCCACCACCCAGGGCCAC--CGCGTCG-GGGGCGGGGGGAGGGGAGCGATCGCCTATTGGTCGCCCAGGCAGACGTGCCCTCGGCCTGACGGCTCCGGGCGCAACTTGCGTTCAAAGACTCGATGGTTCACGGG-ATTCTGCAATTCACACCAAGTATCGCATTTCGCTACGTTCTTCATCGATGCGAGAGCCTAGATATCCATTGCCGAGAGTCATACAGTTCGCTGCGTGGAAGGGGC--GGAACCGCACGAGCCACGCGAGGA--CGCG-CGGCCGTGCGCCCGCCCGAGTTCGCACATGTAC--TCCTTGACGCGATCCGCGCCGGGGG----TTCGTTAGG--ATCCGCAGG-ACCC-ATCGCCGCCGGAACGCGAGCG-ATGGATCC---GCGGATGC-GAGGCGGGGCGGGGGAATGCTGGATTCCT---CGCCCC-GACTCGAGCTCGTCACG
>MA17
GGTCTCGCCGGGACGACACGGCACGTGAAGCAACG-AGTGCGATCCACCGCGCGACGTGATGCGTCAG-AGGCAGGACATCGTCGAGAGAATTGAGCCAACCGCGAAGGATCTTGCGATGCCTACGAGCTCACGGATGGCCAGCTTCCGCTTCCACCACCCAGGGCCAC--CGCGTCG-GGGGCGGGGGGAGGGGAGCGATCGCCTATTGGTCGCCCAGGCAGACGTGCCCTCGGCCTGACGGCTCCGGGCGCAACTTGCGTTCAAAGACTCGATGGTTCACGGG-ATTCTGCAATTCACACCAAGTATCGCATTTCGCTACGTTCTTCATCGATGCGAGAGCCTAGATATCCATTGCCGAGAGTCATACAGTTCGCTGCGTGGAAGGGGC--GGAACCGCACGAGCCACGCGAGGA--CGCG-CGGCCGTGCGCCCGCCCGAGTTCGCACATGTAC--TCCTTGACGCGATCCGCGCCGGGGG----TTCGTTAGG--ATCCGCAGG-ACCC-ATCGCCGCCGGAACGCGAGCG-ATGGATCC---GCGGATGC-GAGGCGGGGCGGGGGAATGCTGGATTCCT---CGCCCC-GACTCGAGCTCGTCACG
>MA18
GGTCTCGCCGGGACGACACGGCACGTGAAGCAACG-AGTGCGATCCACCGCGCGACGTGATGCGTCAG-AGGCAGGACATCGTCGAGAGAATTGAGCCAACCGCGAAGGATCTTGCGATGCCTACGAGCTCACGGATGGCCAGCTTCCGCTTCCACCACCCAGGGCCAC--CGCGTCG-GGGGCGGGGGGAGGGGAGCGATCGCCTATTGGTCGCCCAGGCAGACGTGCCCTCGGCCTGACGGCTCCGGGCGCAACTTGCGTTCAAAGACTCGATGGTTCACGGG-ATTCTGCAATTCACACCAAGTATCGCATTTCGCTACGTTCTTCATCGATGCGAGAGCCTAGATATCCATTGCCGAGAGTCATACAGTTCGCTGCGTGGAAGGGGC--GGAACCGCACGAGCCACGCGAGGA--CGCG-CGGCCGTGCGCCCGCCCGAGTTCGCACATGTAC--TCCTTGACGCGATCCGCGCCGGGGG----TTCGTTAGG--ATCCGCAGG-ACCC-ATCGCCGCCGGAACGCGAGCG-ATGGATCC---GCGGATGC-GAGGCGGGGCGGGGGAATGCTGGATTCCT---CGCCCC-GACTCGAGCTCGTCACG
>MA19
GGTCTCGCCGGGACGACACGGCACGTGAAGCAACG-AGTGCGATCCACCGCGCGACGTGATGCGTCAG-AGGCAGGACATCGTCGAGAGAATTGAGCCAACCGCGAAGGATCTTGCGATGCCTACGAGCTCACGGATGGCCAGCTTCCGCTTCCACCACCCAGGGCCAC--CGCGTCG-GGGGCGGGGGGAGGGGAGCGATCGCCTATTGGTCGCCCAGGCAGACGTGCCCTCGGCCTGACGGCTCCGGGCGCAACTTGCGTTCAAAGACTCGATGGTTCACGGG-ATTCTGCAATTCACACCAAGTATCGCATTTCGCTACGTTCTTCATCGATGCGAGAGCCTAGATATCCATTGCCGAGAGTCATACAGTTCGCTGCGTGGAAGGGGC--GGAACCGCACGAGCCACGCGAGGA--CGCG-CGGCCGTGCGCCCGCCCGAGTTCGCACATGTAC--TCCTTGACGCGATCCGCGCCGGGGG----TTCGTTAGG--ATCCGCAGG-ACCC-ATCGCCGCCGGAACGCGAGCG-ATGGATCC---GCGGATGC-GAGGCTGGGCGGGGGAATGCTGGATTCCT---CGCCCC-GACTCGAGCTCGTCACG
>MA20
GGTCTCGCCAAGACAACACGACGCATGAAGCAACG-AGTGCAATCCACCGCGCGACGTGATGCGTCAG-AGGCAAGACATCGTCGAGAGAATTGAGCCAACCGCGAAGGATCGTACGATGCCTACA-GCTCACGGATGGCCAACTTCCGCTTCCACCAACCAGGTCCAC--CACGTAC-GAGGTGGGGG-AGGGGAGCGATCGCCTATTGGTCGCCCAGGCAGACGTGCCCTCGGCCTGATGGCTCCGGGCGCAACTTGCGTTCAAAGACTCGATGGTTCACGGG-ATTCTGCAATTCACACCAAGTATCGCATTTCGCTACGTTCTTCATCGATGCGAGAGCCTAGATATCCATTGCCGAGAGTCATGCAGTTCGCTGCGTGGAAGGGGC--GGAATAACACAGGACACGCGAGGACGCGCGACGACCGTGCACCCGCCCAAGTTCGCACATGTAC--TCCTTGACGCGATCCGCGCCGGGGG----TTCGTTAGG--ATCCGCAGG-ACCC-ACTGCCATCGAAACGCCAGCG-ATGCGTCT---GCGGATGG-GATGCGGGGCAAGAGAATGCTGGATTCCTAAATGCCCC-GTCTCCAGCTCGTAACA
>MA21
GGTCTCGCCGGGACGACACGGCACGTGAAGCAACG-AGTGCGATCCACCGCGCGACGTGATGCGTCAG-AGGCAGGACATCGTCGAGAGAATTGAGCCAACCGCGAAGGATCTTGCGATGCCTACGAGCTCACGGATGGCCAGCTTCCGCTTCCACCACCCAGGGCCAC--CGCGTCG-GGGGCGGGGGGAGGGGAGCGATCGCCTATTGGTCGCCCAGGCAGACGTGCCCTCGGCCTGACGGCTCCGGGCGCAACTTGCGTTCAAAGACTCGATGGTTCACGGG-ATTCTGCAATTCACACCAAGTATCGCATTTCGCTACGTTCTTCATCGATGCGAGAGCCTAGATATCCATTGCCGAGAGTCATACAGTTCGCTGCGTGGAAGGGGC--GGAACCGCACGAGCCACGCGAGGA--CGCG-CGGCCGTGCGCCCGCCCGAGTTCGCACATGTAC--TCCTTGACGCGATCCGCGCCGGGGG----TTCGTTAGG--ATCCGCAGG-ACCC-ATCGCCGCCGGAACGCGAGCG-ATGGATCC---GCGGATGC-GAGGCGGGGCGGGGGAATGCTGGATTCCT---CGCCCC-GACTCGAGCTCGTCACG
>MA22
GGTCTCGCCGGGACGACACGGCACGTGAAGCAACG-AGTGCGATCCACCGCGCGACGTGATGCGTCAG-AGGCAGGACATCGTCGAGAGAATTGAGCCAACCGCGAAGGATCTTGCGATGCCTACGAGCTCACGGATGGCCAGCTTCCGCTTCCACCACCCAGGGCCAC--CGCGTCG-GGGGCGGGGGGAGGGGAGCGATCGCCTATTGGTCGCCCAGGCAGACGTGCCCTCGGCCTGACGGCTCCGGGCGCAACTTGCGTTCAAAGACTCGATGGTTCACGGG-ATTCTGCAATTCACACCAAGTATCGCATTTCGCTACGTTCTTCATCGATGCGAGAGCCTAGATATCCATTGCCGAGAGTCATACAGTTCGCTGCGTGGAAGGGGC--GGAACCGCACGAGCCACGCGAGGA--CGCG-CGGCCGTGCGCCCGCCCGAGTTCGCACATGTAC--TCCTTGACGCGATCCGCGCCGGGGG----TTCGTTAGG--ATCCGCAGG-ACCC-ATCGCCGCCGGAACGCGAGCG-ATGGATCC---GCGGATGC-GAGGCGGGGCGGGGGAATGCTGGATTCCT---CGCCCC-GACTCGAGCTCGTCACG
>MA23
GGTCTCGCCGGGACGACACGGCACGTGAAGCAACG-AGTGCGATCCACCGCGCGACGTGATGCGTCAG-AGGCAGGACATCGTCGAGAGAATTGAGCCAACCGCGAAGGATCTTGCGATGCCTACGAGCTCACGGATGGCCAGCTTCCGCTTCCACCACCCAGGGCCAC--CGCGTCG-GGGGCGGGGGGAGGGGAGCGATCGCCTATTGGTCGCCCAGGCAGACGTGCCCTCGGCCTGACGGCTCCGGGCGCAACTTGCGTTCAAAGACTCGATGGTTCACGGG-ATTCTGCAATTCACACCAAGTATCGCATTTCGCTACGTTCTTCATCGATGCGAGAGCCTAGATATCCATTGCCGAGAGTCATACAGTTCGCTGCGTGGAAGGGGC--GGAACCGCACGAGCCACGCGAGGA--CGCG-CGGCCGTGCGCCCGCCCGAGTTCGCACATGTAC--TCCTTGACGCGATCCGCGCCGGGGG----TTCGTTAGG--ATCCGCAGG-ACCC-ATCGCCGCCGGAACGCGAGCG-ATGGATCC---GCGGATGC-GAGGCGGGGCGGGGGAATGCTGGATTCCT---CGCCCC-GACTCGAGCTCGTCACG
>MA24
GGTCTCGCCGGGACGACACGGCACGTGAAGCAACG-AGTGCGATCCACCGCGCGACGTGATGCGTCAG-AGGCAGGACATCGTCGAGAGAATTGAGCCAACCGCGAAGGATCTTGCGATGCCTACGAGCTCACGGATGGCCAGCTTCCGCTTCCACCACCCAGGGCCAC--CGCGTCG-GGGGCGGGGGGAGGGGAGCGATCGCCTATTGGTCGCCCAGGCAGACGTGCCCTCGGCCTGACGGCTCCGGGCGCAACTTGCGTTCAAAGACTCGATGGTTCACGGG-ATTCTGCAATTCACACCAAGTATCGCATTTCGCTACGTTCTTCATCGATGCGAGAGCCTAGATATCCATTGCCGAGAGTCATACAGTTCGCTGCGTGGAAGGGGC--GGAACCGCACGAGCCACGCGAGGA--CGCG-CGGCCGTGCGCCCGCCCGAGTTCGCACATGTAC--TCCTTGACGCGATCCGCGCCGGGGG----TTCGTTAGG--ATCCGCAGG-ACCC-ATCGCCGCCGGAACGCGAGCG-ATGGATCC---GCGGATGC-GAGGCTGGGCGGGGGAATGCTGGATTCCT---CGCCCC-GACTCGAGCTCGTCACG
>MA25
GGTCTCGCCGGGACGACACGGCACGTGAAGCAACG-AGTGCGATCCACCGCGCGACGTGATGCGTCAG-AGGCAGGACATCGTCGAGAGAATTGAGCCAACCGCGAAGGATCTTGCGATGCCTACGAGCTCACGGATGGCCAGCTTCCGCTTCCACCACCCAGGGCCAC--CGCGTCG-GGGGCGGGGGGAGGGGAGCGATCGCCTATTGGTCGCCCAGGCAGACGTGCCCTCGGCCTGACGGCTCCGGGCGCAACTTGCGTTCAAAGACTCGATGGTTCACGGG-ATTCTGCAATTCACACCAAGTATCGCATTTCGCTACGTTCTTCATCGATGCGAGAGCCTAGATATCCATTGCCGAGAGTCATACAGTTCGCTGCGTGGAAGGGGC--GGAACCGCACGAGCCACGCGAGGA--CGCG-CGGCCGTGCGCCCGCCCGAGTTCGCACATGTAC--TCCTTGACGCGATCCGCGCCGGGGG----TTCGTTAGG--ATCCGCAGG-ACCC-ATCGCCGCCGGAACGCGAGCG-ATGGATCC---GCGGATGC-GAGGCGGGGCGGGGGAATGCTGGATTCCT---CGCCCC-GACTCGAGCTCGTCACG
>MA26
GGTCTCGCCGGGACGACACGGCACGTGAAGCAACG-AGTGCGATCCACCGCGCGACGTGATGCGTCAG-AGGCAGGACATCGTCGAGAGAATTGAGCCAACCGCGAAGGATCTTGCGATGCCTACGAGCTCACGGATGGCCAGCTTCCGCTTCCACCACCCAGGGCCAC--CGCGTCG-GGGGCGGGGGGAGGGGAGCGATCGCCTATTGGTCGCCCAGGCAGACGTGCCCTCGGCCTGACGGCTCCGGGCGCAACTTGCGTTCAAAGACTCGATGGTTCACGGG-ATTCTGCAATTCACACCAAGTATCGCATTTCGCTACGTTCTTCATCGATGCGAGAGCCTAGATATCCATTGCCGAGAGTCATACAGTTCGCTGCGTGGAAGGGGC--GGAACCGCACGAGCCACGCGAGGA--CGCG-CGGCCGTGCGCCCGCCCGAGTTCGCACATGTAC--TCCTTGACGCGATCCGCGCCGGGGG----TTCGTTAGG--ATCCGCAGG-ACCC-ATCGCCGCCGGAACGCGAGCG-ATGGATCC---GCGGATGC-GAGGCGGGGCGGGGGAATGCTGGATTCCT---CGCCCC-GACTCGAGCTCGTCACG
>MA27
GGTCTCGCCGGGACGACACGGCACGTGAAGCAACG-AGTGCGATCCACCGCGCGACGTGATGCGTCAG-AGGCAGGACATCGTCGAGAGAATTGAGCCAACCGCGAAGGATCTTGCGATGCCTACGAGCTCACGGATGGCCAGCTTCCGCTTCCACCACCCAGGGCCAC--CGCGTCG-GGGGCGGGGGGAGGGGAGCGATCGCCTATTGGTCGCCCAGGCAGACGTGCCCTCGGCCTGACGGCTCCGGGCGCAACTTGCGTTCAAAGACTCGATGGTTCACGGG-ATTCTGCAATTCACACCAAGTATCGCATTTCGCTACGTTCTTCATCGATGCGAGAGCCTAGATATCCATTGCCGAGAGTCATACAGTTCGCTGCGTGGAAGGGGC--GGAACCGCACGAGCCACGCGAGGA--CGCG-CGGCCGTGCGCCCGCCCGAGTTCGCACATGTAC--TCCTTGACGCGATCCGCGCCGGGGG----TTCGTTAGG--ATCCGCAGG-ACCC-ATCGCCGCCGGAACGCGAGCG-ATGGATCC---GCGGATGC-GAGGCTGGGCGGGGGAATGCTGGATTCCT---CGCCCC-GACTCGAGCTCGTCACG
>MTR1
GGTCTCGCCGGGACGACACGGCACGTGAAGCAACG-AGTGCGATCCACCGCGCGACGTGATGCGTCAG-AGGCAGGACATCGTCGAGAGAATTGAGCCAACCGCGAAGGATCTTGCGATGCCTACGAGCTCACGGATGGCCAGCTTCCGCTTCCACCACCCAGGGCCAC--CGCGTCG-GGGGCGGGGGGAGGGGAGCGATCGCCTATTGGTCGCCCAGGCAGACGTGCCCTCGGCCTGACGGCTCCGGGCGCAACTTGCGTTCAAAGACTCGATGGTTCACGGG-ATTCTGCAATTCACACCAAGTATCGCATTTCGCTACGTTCTTCATCGATGCGAGAGCCTAGATATCCATTGCCGAGAGTCATACAGTTCGCTGCGTGGAAGGGGC--GGAACCGCACGAGCCACGCGAGGA--CGCG-CGGCCGTGCGCCCGCCCGAGTTCGCACATGTAC--TCCTTGACGCGATCCGCGCCGGGGG----TTCGTTAGG--ATCCGCAGG-ACCC-ATCGCCGCCGGAACGCGAGCG-ATGGATCC---GCGGATGC-GAGGCGGGGCGGGGGAATGCTGGATTCCT---CGCCCC-GACTCGAGCTCGTCACG
>MTR_2-1
GGTCTCGCCGGGACGACACGGCACGTGAAGCAACG-AGTGCGATCCACCGCGCGACGTGATGCGTCAG-AGGCAGGACATCGTCGAGAGAATTGAGCCAACCGCGAAGGATCTTGCGATGCCTACGAGCTCACGGATGGCCAGCTTCCGCTTCCACCACCCAGGGCCAC--CGCGTCG-GGGGCGGGGGGAGGGGAGCGATCGCCTATTGGTCGCCCAGGCAGACGTGCCCTCGGCCTGACGGCTCCGGGCGCAACTTGCGTTCAAAGACTCGATGGTTCACGGG-ATTCTGCAATTCACACCAAGTATCGCATTTCGCTACGTTCTTCATCGATGCGAGAGCCTAGATATCCATTGCCGAGAGTCATACAGTTCGCTGCGTGGAAGGGGC--GGAACCGCACGAGCCACGCGAGGA--CGCG-CGGCCGTGCGCCCGCCCGAGTTCGCACATGTAC--TCCTTGACGCGATCCGCGCCGGGGG----TTCGTTAGG--ATCCGCAGG-ACCC-ATCGCCGCCGGAACGCGAGCG-ATGGATCC---GCGGATGC-GAGGCGGGGCGGGGGAATGCTGGATTCCT---CGCCCC-GACTCGAGCTCGTCACG
>MTR_2-3
GGTCTCGCCGGGACGACACGGCACGTGAAGCAACG-AGTGCGATCCACCGCGCGACGTGATGCGTCAG-AGGCAGGACATCGTCGAGAGAATTGAGCCAACCGCGAAGGATCTTGCGATGCCTACGAGCTCACGGATGGCCAGCTTCCGCTTCCACCACCCAGGGCCAC--CGCGTCG-GGGGCGGGGGGAGGGGAGCGATCGCCTATTGGTCGCCCAGGCAGACGTGCCCTCGGCCTGACGGCTCCGGGCGCAACTTGCGTTCAAAGACTCGATGGTTCACGGG-ATTCTGCAATTCACACCAAGTATCGCATTTCGCTACGTTCTTCATCGATGCGAGAGCCTAGATATCCATTGCCGAGAGTCATACAGTTCGCTGCGTGGAAGGGGC--GGAACCGCACGAGCCACGCGAGGA--CGCG-CGGCCGTGCGCCCGCCCGAGTTCGCACATGTAC--TCCTTGACGCGATCCGCGCCGGGGG----TTCGTTAGG--ATCCGCAGG-ACCC-ATCGCCGCCGGAACGCGAGCG-ATGGATCC---GCGGATGC-GAGGCGGGGCGGGGGAATGCTGGATTCCT---CGCCCC-GACTCGAGCTCGTCACG
>MTR_2-9
GGTCTCGCCGGGACGACACGGCACGTGAAGCAACG-AGTGCGATCCACCGCGCGACGTGATGCGTCAG-AGGCAGGACATCGTCGAGAGAATTGAGCCAACCGCGAAGGATCTTGCGATGCCTACGAGCTCACGGATGGCCAGCTTCCGCTTCCACCACCCAGGGCCAC--CGCGTCG-GGGGCGGGGGGAGGGGAGCGATCGCCTATTGGTCGCCCAGGCAGACGTGCCCTCGGCCTGACGGCTCCGGGCGCAACTTGCGTTCAAAGACTCGATGGTTCACGGG-ATTCTGCAATTCACACCAAGTATCGCATTTCGCTACGTTCTTCATCGATGCGAGAGCCTAGATATCCATTGCCGAGAGTCATACAGTTCGCTGCGTGGAAGGGGC--GGAACCGCACGAGCCACGCGAGGA--CGCG-CGGCCGTGCGCCCGCCCGAGTTCGCACATGTAC--TCCTTGACGCGATCCGCGCCGGGGG----TTCGTTAGG--ATCCGCAGG-ACCC-ATCGCCGCCGGAACGCGAGCG-ATGGATCC---GCGGATGC-GAGGCGGGGCGGGGGAATGCTGGATTCCT---CGCCCC-GACTCGAGCTCGTCACG
>MTR_2-12
GGTCTCGCCGGGACGACACGGCACGTGAAGCAACG-AGTGCGATCCACCGCGCGACGTGATGCGTCAG-AGGCAGGACATCGTCGAGAGAATTGAGCCAACCGCGAAGGATCTTGCGATGCCTACGAGCTCACGGATGGCCAGCTTCCGCTTCCACCACCCAGGGCCAC--CGCGTCG-GGGGCGGGGGGAGGGGAGCGATCGCCTATTGGTCGCCCAGGCAGACGTGCCCTCGGCCTGACGGCTCCGGGCGCAACTTGCGTTCAAAGACTCGATGGTTCACGGG-ATTCTGCAATTCACACCAAGTATCGCATTTCGCTACGTTCTTCATCGATGCGAGAGCCTAGATATCCATTGCCGAGAGTCATACAGTTCGCTGCGTGGAAGGGGC--GGAACCGCACGAGCCACGCGAGGA--CGCG-CGGCCGTGCGCCCGCCCGAGTTCGCACATGTAC--TCCTTGACGCGATCCGCGCCGGGGG----TTCGTTAGG--ATCCGCAGG-ACCC-ATCGCCGCCGGAACGCGAGCG-ATGGATCC---GCGGATGC-GAGGCGGGGCGGGGGAATGCTGGATTCCT---CGCCCC-GACTCGAGCTCGTCACG
>MTR_2-13
GGTCTCGCCGGGACGACACGGCACGTGAAGCAACG-AGTGCGATCCACCGCGCGACGTGATGCGTCAG-AGGCAGGACATCGTCGAGAGAATTGAGCCAACCGCGAAGGATCTTGCGATGCCTACGAGCTCACGGATGGCCAGCTTCCGCTTCCACCACCCAGGGCCAC--CGCGTCG-GGGGCGGGGGGAGGGGAGCGATCGCCTATTGGTCGCCCAGGCAGACGTGCCCTCGGCCTGACGGCTCCGGGCGCAACTTGCGTTCAAAGACTCGATGGTTCACGGG-ATTCTGCAATTCACACCAAGTATCGCATTTCGCTACGTTCTTCATCGATGCGAGAGCCTAGATATCCATTGCCGAGAGTCATACAGTTCGCTGCGTGGAAGGGGC--GGAACCGCACGAGCCACGCGAGGA--CGCG-CGGCCGTGCGCCCGCCCGAGTTCGCACATGTAC--TCCTTGACGCGATCCGCGCCGGGGG----TTCGTTAGG--ATCCGCAGG-ACCC-ATCGCCGCCGGAACGCGAGCG-ATGGATCC---GCGGATGC-GAGGCGGGGCGGGGGAATGCTGGATTCCT---CGCCCC-GACTCGAGCTCGTCACG
>MTR2
GGTCTCGCCGGGACGACACGGCACGTGAAGCAACG-AGTGCGATCCACCGCGCGACGTGATGCGTCAG-AGGCAGGACATCGTCGAGAGAATTGAGCCAACCGCGAAGGATCTTGCGATGCCTACGAGCTCACGGATGGCCAGCTTCCGCTTCCACCACCCAGGGCCAC--CGCGTCG-GGGGCGGGGGGAGGGGAGCGATCGCCTATTGGTCGCCCAGGCAGACGTGCCCTCGGCCTGACGGCTCCGGGCGCAACTTGCGTTCAAAGACTCGATGGTTCACGGG-ATTCTGCAATTCACACCAAGTATCGCATTTCGCTACGTTCTTCATCGATGCGAGAGCCTAGATATCCATTGCCGAGAGTCATACAGTTCGCTGCGTGGAAGGGGC--GGAACCGCACGAGCCACGCGAGGA--CGCG-CGGCCGTGCGCCCGCCCGAGTTCGCACATGTAC--TCCTTGACGCGATCCGCGCCGGGGG----TTCGTTAGG--ATCCGCAGG-ACCC-ATCGCCGCCGGAACGCGAGCG-ATGGATCC---GCGGATGC-GAGGCGGGGCGGGGGAATGCTGGATTCCT---CGCCCC-GACTCGAGCTCGTCACG
>MTR3
GGTCTCGCCGGGACGACACGGCACGTGAAGCAACG-AGTGCGATCCACCGCGCGACGTGATGCGTCAG-AGGCAGGACATCGTCGAGAGAATTGAGCCAACCGCGAAGGATCTTGCGATGCCTACGAGCTCACGGATGGCCAGCTTCCGCTTCCACCACCCAGGGCCAC--CGCGTCG-GGGGCGGGGGGAGGGGAGCGATCGCCTATTGGTCGCCCAGGCAGACGTGCCCTCGGCCTGACGGCTCCGGGCGCAACTTGCGTTCAAAGACTCGATGGTTCACGGG-ATTCTGCAATTCACACCAAGTATCGCATTTCGCTACGTTCTTCATCGATGCGAGAGCCTAGATATCCATTGCCGAGAGTCATACAGTTCGCTGCGTGGAAGGGGC--GGAACCGCACGAGCCACGCGAGGA--CGCG-CGGCCGTGCGCCCGCCCGAGTTCGCACATGTAC--TCCTTGACGCGATCCGCGCCGGGGG----TTCGTTAGG--ATCCGCAGG-ACCC-ATCGCCGCCGGAACGCGAGCG-ATGGATCC---GCGGATGC-GAGGCGGGGCGGGGGAATGCTGGATTCCT---CGCCCC-GACTCGAGCTCGTCACG
>MTR4
GGTCTCGCCGGGACGACACGGCACGTGAAGCAACG-AGTGCGATCCACCGCGCGACGTGATGCGTCAG-AGGCAGGACATCGTCGAGAGAATTGAGCCAACCGCGAAGGATCTTGCGATGCCTACGAGCTCACGGATGGCCAGCTTCCGCTTCCACCACCCAGGGCCAC--CGCGTCG-GGGGCGGGGGGAGGGGAGCGATCGCCTATTGGTCGCCCAGGCAGACGTGCCCTCGGCCTGACGGCTCCGGGCGCAACTTGCGTTCAAAGACTCGATGGTTCACGGG-ATTCTGCAATTCACACCAAGTATCGCATTTCGCTACGTTCTTCATCGATGCGAGAGCCTAGATATCCATTGCCGAGAGTCATACAGTTCGCTGCGTGGAAGGGGC--GGAACCGCACGAGCCACGCGAGGA--CGCG-CGGCCGTGCGCCCGCCCGAGTTCGCACATGTAC--TCCTTGACGCGATCCGCGCCGGGGG----TTCGTTAGG--ATCCGCAGG-ACCC-ATCGCCGCCGGAACGCGAGCG-ATGGATCC---GCGGATGC-GAGGCGGGGCGGGGGAATGCTGGATTCCT---CGCCCC-GACTCGAGCTCGTCACG
>MTR5
GGTCTCGCCGGGACGACACGGCACGTGAAGCAACG-AGTGCGATCCACCGCGCGACGTGATGCGTCAG-AGGCAGGACATCGTCGAGAGAATTGAGCCAACCGCGAAGGATCTTGCGATGCCTACGAGCTCACGGATGGCCAGCTTCCGCTTCCACCACCCAGGGCCAC--CGCGTCG-GGGGCGGGGGGAGGGGAGCGATCGCCTATTGGTCGCCCAGGCAGACGTGCCCTCGGCCTGACGGCTCCGGGCGCAACTTGCGTTCAAAGACTCGATGGTTCACGGG-ATTCTGCAATTCACACCAAGTATCGCATTTCGCTACGTTCTTCATCGATGCGAGAGCCTAGATATCCATTGCCGAGAGTCATACAGTTCGCTGCGTGGAAGGGGC--GGAACCGCACGAGCCACGCGAGGA--CGCG-CGGCCGTGCGCCCGCCCGAGTTCGCACATGTAC--TCCTTGACGCGATCCGCGCCGGGGG----TTCGTTAGG--ATCCGCAGG-ACCC-ATCGCCGCCGGAACGCGAGCG-ATGGATCC---GCGGATGC-GAGGCGGGGCGGGGGAATGCTGGATTCCT---CGCCCC-GACTCGAGCTCGTCACG
>MTR6
GGTCTCGCCGGGACGACACGGCACGTGAAGCAACG-AGTGCGATCCACCGCGCGACGTGATGCGTCAG-AGGCAGGACATCGTCGAGAGAATTGAGCCAACCGCGAAGGATCTTGCGATGCCTACGAGCTCACGGATGGCCAGCTTCCGCTTCCACCACCCAGGGCCAC--CGCGTCG-GGGGCGGGGGGAGGGGAGCGATCGCCTATTGGTCGCCCAGGCAGACGTGCCCTCGGCCTGACGGCTCCGGGCGCAACTTGCGTTCAAAGACTCGATGGTTCACGGG-ATTCTGCAATTCACACCAAGTATCGCATTTCGCTACGTTCTTCATCGATGCGAGAGCCTAGATATCCATTGCCGAGAGTCATACAGTTCGCTGCGTGGAAGGGGC--GGAACCGCACGAGCCACGCGAGGA--CGCG-CGGCCGTGCGCCCGCCCGAGTTCGCACATGTAC--TCCTTGACGCGATCCGCGCCGGGGG----TTCGTTAGG--ATCCGCAGG-ACCC-ATCGCCGCCGGAACGCGAGCG-ATGGATCC---GCGGATGC-GAGGCGGGGCGGGGGAATGCTGGATTCCT---CGCCCC-GACTCGAGCTCGTCACG
>MTR7
GGTCTCGCCGGGACGACACGGCACGTGAAGCAACG-AGTGCGATCCACCGCGCGACGTGATGCGTCAG-AGGCAGGACATCGTCGAGAGAATTGAGCCAACCGCGAAGGATCTTGCGATGCCTACGAGCTCACGGATGGCCAGCTTCCGCTTCCACCACCCAGGGCCAC--CGCGTCG-GGGGCGGGGGGAGGGGAGCGATCGCCTATTGGTCGCCCAGGCAGACGTGCCCTCGGCCTGACGGCTCCGGGCGCAACTTGCGTTCAAAGACTCGATGGTTCACGGG-ATTCTGCAATTCACACCAAGTATCGCATTTCGCTACGTTCTTCATCGATGCGAGAGCCTAGATATCCATTGCCGAGAGTCATACAGTTCGCTGCGTGGAAGGGGC--GGAACCGCACGAGCCACGCGAGGA--CGCG-CGGCCGTGCGCCCGCCCGAGTTCGCACATGTAC--TCCTTGACGCGATCCGCGCCGGGGG----TTCGTTAGG--ATCCGCAGG-ACCC-ATCGCCGCCGGAACGCGAGCG-ATGGATCC---GCGGATGC-GAGGCGGGGCGGGGGAATGCTGGATTCCT---CGCCCC-GACTCGAGCTCGTCACG
>MTR8
GGTCTCGCCGGGACGACACGGCACGTGAAGCAACG-AGTGCGATCCACCGCGCGACGTGATGCGTCAG-AGGCAGGACATCGTCGAGAGAATTGAGCCAACCGCGAAGGATCTTGCGATGCCTACGAGCTCACGGATGGCCAGCTTCCGCTTCCACCACCCAGGGCCAC--CGCGTCG-GGGGCGGGGGGAGGGGAGCGATCGCCTATTGGTCGCCCAGGCAGACGTGCCCTCGGCCTGACGGCTCCGGGCGCAACTTGCGTTCAAAGACTCGATGGTTCACGGG-ATTCTGCAATTCACACCAAGTATCGCATTTCGCTACGTTCTTCATCGATGCGAGAGCCTAGATATCCATTGCCGAGAGTCATACAGTTCGCTGCGTGGAAGGGGC--GGAACCGCACGAGCCACGCGAGGA--CGCG-CGGCCGTGCGCCCGCCCGAGTTCGCACATGTAC--TCCTTGACGCGATCCGCGCCGGGGG----TTCGTTAGG--ATCCGCAGG-ACCC-ATCGCCGCCGGAACGCGAGCG-ATGGATCC---GCGGATGC-GAGGCGGGGCGGGGGAATGCTGGATTCCT---CGCCCC-GACTCGAGCTCGTCACG
>MTR9
GGTCTCGCCGGGACGACACGGCACGTGAAGCAACG-AGTGCGATCCACCGCGCGACGTGATGCGTCAG-AGGCAGGACATCGTCGAGAGAATTGAGCCAACCGCGAAGGATCTTGCGATGCCTACGAGCTCACGGATGGCCAGCTTCCGCTTCCACCACCCAGGGCCAC--CGCGTCG-GGGGCGGGGGGAGGGGAGCGATCGCCTATTGGTCGCCCAGGCAGACGTGCCCTCGGCCTGACGGCTCCGGGCGCAACTTGCGTTCAAAGACTCGATGGTTCACGGG-ATTCTGCAATTCACACCAAGTATCGCATTTCGCTACGTTCTTCATCGATGCGAGAGCCTAGATATCCATTGCCGAGAGTCATACAGTTCGCTGCGTGGAAGGGGC--GGAACCGCACGAGCCACGCGAGGA--CGCG-CGGCCGTGCGCCCGCCCGAGTTCGCACATGTAC--TCCTTGACGCGATCCGCGCCGGGGG----TTCGTTAGG--ATCCGCAGG-ACCC-ATCGCCGCCGGAACGCGAGCG-ATGGATCC---GCGGATGC-GAGGCGGGGCGGGGGAATGCTGGATTCCT---CGCCCC-GACTCGAGCTCGTCACG
>MTR10
GGTCTCGCCGGGACGACACGGCACGTGAAGCAACG-AGTGCGATCCACCGCGCGACGTGATGCGTCAG-AGGCAGGACATCGTCGAGAGAATTGAGCCAACCGCGAAGGATCTTGCGATGCCTACGAGCTCACGGATGGCCAGCTTCCGCTTCCACCACCCAGGGCCAC--CGCGTCG-GGGGCGGGGGGAGGGGAGCGATCGCCTATTGGTCGCCCAGGCAGACGTGCCCTCGGCCTGACGGCTCCGGGCGCAACTTGCGTTCAAAGACTCGATGGTTCACGGG-ATTCTGCAATTCACACCAAGTATCGCATTTCGCTACGTTCTTCATCGATGCGAGAGCCTAGATATCCATTGCCGAGAGTCATACAGTTCGCTGCGTGGAAGGGGC--GGAACCGCACGAGCCACGCGAGGA--CGCG-CGGCCGTGCGCCCGCCCGAGTTCGCACATGTAC--TCCTTGACGCGATCCGCGCCGGGGG----TTCGTTAGG--ATCCGCAGG-ACCC-ATCGCCGCCGGAACGCGAGCGGATGGATCC---GCGGATGC-GAGGCGGGGCGGGGGAATGCTGGATTCCT---CGCCCC-GACTCGAGCTCGTCACG
>MTR11
GGTCTCGCCGGGACGACACGGCACGTGAAGCAACG-AGTGCGATCCACCGCGCGACGTGATGCGTCAG-AGGCAGGACATCGTCGAGAGAATTGAGCCAACCGCGAAGGATCTTGCGATGCCTACGAGCTCACGGATGGCCAGCTTCCGCTTCCACCACCCAGGGCCAC--CGCGTCG-GGGGCGGGGGGAGGGGAGCGATCGCCTATTGGTCGCCCAGGCAGACGTGCCCTCGGCCTGACGGCTCCGGGCGCAACTTGCGTTCAAAGACTCGATGGTTCACGGG-ATTCTGCAATTCACACCAAGTATCGCATTTCGCTACGTTCTTCATCGATGCGAGAGCCTAGATATCCATTGCCGAGAGTCATACAGTTCGCTGCGTGGAAGGGGC--GGAACCGCACGAGCCACGCGAGGA--CGCG-CGGCCGTGCGCCCGCCCGAGTTCGCACATGTAC--TCCTTGACGCGATCCGCGCCGGGGG----TTCGTTAGG--ATCCGCAGG-ACCC-ATCGCCGCCGGAACGCGAGCG-ATGGATCC---GCGGATGC-GAGGCGGGGCGGGGGAATGCTGGATTCCT---CGCCCC-GACTCGAGCTCGTCACG
>MTR12
GGTCTCGCCGGGACGACACGGCACGTGAAGCAACG-AGTGCGATCCACCGCGCGACGTGATGCGTCAG-AGGCAGGACATCGTCGAGAGAATTGAGCCAACCGCGAAGGATCTTGCGATGCCTACGAGCTCACGGATGGCCAGCTTCCGCTTCCACCACCCAGGGCCAC--CGCGTCG-GGGGCGGGGGGAGGGGAGCGATCGCCTATTGGTCGCCCAGGCAGACGTGCCCTCGGCCTGACGGCTCCGGGCGCAACTTGCGTTCAAAGACTCGATGGTTCACGGG-ATTCTGCAATTCACACCAAGTATCGCATTTCGCTACGTTCTTCATCGATGCGAGAGCCTAGATATCCATTGCCGAGAGTCATACAGTTCGCTGCGTGGAAGGGGC--GGAACCGCACGAGCCACGCGAGGA--CGCG-CGGCCGTGCGCCCGCCCGAGTTCGCACATGTAC--TCCTTGACGCGATCCGCGCCGGGGG----TTCGTTAGG--ATCCGCAGG-ACCC-ATCGCCGCCGGAACGCGAGCG-ATGGATCC---GCGGATGC-GAGGCGGGGCGGGGGAATGCTGGATTCCT---CGCCCC-GACTCGAGCTCGTCACG
>MTR13
GGTCTCGCCGGGACGACACGGCACGTGAAGCAACG-AGTGCGATCCACCGCGCGACGTGATGCGTCAG-AGGCAGGACATCGTCGAGAGAATTGAGCCAACCGCGAAGGATCTTGCGATGCCTACGAGCTCACGGATGGCCAGCTTCCGCTTCCACCACCCAGGGCCAC--CGCGTCG-GGGGCGGGGGGAGGGGAGCGATCGCCTATTGGTCGCCCAGGCAGACGTGCCCTCGGCCTGACGGCTCCGGGCGCAACTTGCGTTCAAAGACTCGATGGTTCACGGG-ATTCTGCAATTCACACCAAGTATCGCATTTCGCTACGTTCTTCATCGATGCGAGAGCCTAGATATCCATTGCCGAGAGTCATACAGTTCGCTGCGTGGAAGGGGC--GGAACCGCACGAGCCACGCGAGGA--CGCG-CGGCCGTGCGCCCGCCCGAGTTCGCACATGTAC--TCCTTGACGCGATCCGCGCCGGGGG----TTCGTTAGG--ATCCGCAGG-ACCC-ATCGCCGCCGGAACGCGAGCG-ATGGATCC---GCGGATGC-GAGGCGGGGCGGGGGAATGCTGGATTCCT---CGCCCC-GACTCGAGCTCGTCACG
>MTR14
GGTCTCGCCGGGACGACACGGCACGTGAAGCAACG-AGTGCGATCCACCGCGCGACGTGATGCGTCAG-AGGCAGGACATCGTCGAGAGAATTGAGCCAACCGCGAAGGATCTTGCGATGCCTACGAGCTCACGGATGGCCAGCTTCCGCTTCCACCACCCAGGGCCAC--CGCGTCG-GGGGCGGGGGGAGGGGAGCGATCGCCTATTGGTCGCCCAGGCAGACGTGCCCTCGGCCTGACGGCTCCGGGCGCAACTTGCGTTCAAAGACTCGATGGTTCACGGG-ATTCTGCAATTCACACCAAGTATCGCATTTCGCTACGTTCTTCATCGATGCGAGAGCCTAGATATCCATTGCCGAGAGTCATACAGTTCGCTGCGTGGAAGGGGC--GGAACCGCACGAGCCACGCGAGGA--CGCG-CGGCCGTGCGCCCGCCCGAGTTCGCACATGTAC--TCCTTGACGCGATCCGCGCCGGGGG----TTCGTTAGG--ATCCGCAGG-ACCC-ATCGCCGCCGGAACGCGAGCG-ATGGATCC---GCGGATGC-GAGGCGGGGCGGGGGAATGCTGGATTCCT---CGCCCC-GACTCGAGCTCGTCACG
>MTR15
GGTCTCGCCGGGACGACACGGCACGTGAAGCAACG-AGTGCGATCCACCGCGCGACGTGATGCGTCAG-AGGCAGGACATCGTCGAGAGAATTGAGCCAACCGCGAAGGATCTTGCGATGCCTACGAGCTCACGGATGGCCAGCTTCCGCTTCCACCACCCAGGGCCAC--CGCGTCG-GGGGCGGGGGGAGGGGAGCGATCGCCTATTGGTCGCCCAGGCAGACGTGCCCTCGGCCTGACGGCTCCGGGCGCAACTTGCGTTCAAAGACTCGATGGTTCACGGG-ATTCTGCAATTCACACCAAGTATCGCATTTCGCTACGTTCTTCATCGATGCGAGAGCCTAGATATCCATTGCCGAGAGTCATACAGTTCGCTGCGTGGAAGGGGC--GGAACCGCACGAGCCACGCGAGGA--CGCG-CGGCCGTGCGCCCGCCCGAGTTCGCACATGTAC--TCCTTGACGCGATCCGCGCCGGGGG----TTCGTTAGG--ATCCGCAGG-ACCC-ATCGCCGCCGGAACGCGAGCG-ATGGATCC---GCGGATGC-GAGGCGGGGCGGGGGAATGCTGGATTCCT---CGCCCC-GACTCGAGCTCGTCACG
>MTR16
GGTCTCGCCGGGACGACACGGCACGTGAAGCAACG-AGTGCGATCCACCGCGCGACGTGATGCGTCAG-AGGCAGGACATCGTCGAGAGAATTGAGCCAACCGCGAAGGATCTTGCGATGCCTACGAGCTCACGGATGGCCAGCTTCCGCTTCCACCACCCAGGGCCAC--CGCGTCG-GGGGCGGGGGGAGGGGAGCGATCGCCTATTGGTCGCCCAGGCAGACGTGCCCTCGGCCTGACGGCTCCGGGCGCAACTTGCGTTCAAAGACTCGATGGTTCACGGG-ATTCTGCAATTCACACCAAGTATCGCATTTCGCTACGTTCTTCATCGATGCGAGAGCCTAGATATCCATTGCCGAGAGTCATACAGTTCGCTGCGTGGAAGGGGC--GGAACCGCACGAGCCACGCGAGGA--CGCG-CGGCCGTGCGCCCGCCCGAGTTCGCACATGTAC--TCCTTGACGCGATCCGCGCCGGGGG----TTCGTTAGG--ATCCGCAGG-ACCC-ATCGCCGCCGGAACGCGAGCG-ATGGATCC---GCGGATGC-GAGGCGGGGCGGGGGAATGCTGGATTCCT---CGCCCCCGACTCGAGCTCGTCACG
>MTR17
GGTCTCGCCGGGACGACACGGCACGTGAAGCAACG-AGTGCGATCCACCGCGCGACGTGATGCGTCAG-AGGCAGGACATCGTCGAGAGAATTGAGCCAACCGCGAAGGATCTTGCGATGCCTACGAGCTCACGGATGGCCAGCTTCCGCTTCCACCACCCAGGGCCAC--CGCGTCG-GGGGCGGGGGGAGGGGAGCGATCGCCTATTGGTCGCCCAGGCAGACGTGCCCTCGGCCTGACGGCTCCGGGCGCAACTTGCGTTCAAAGACTCGATGGTTCACGGG-ATTCTGCAATTCACACCAAGTATCGCATTTCGCTACGTTCTTCATCGATGCGAGAGCCTAGATATCCATTGCCGAGAGTCATACAGTTCGCTGCGTGGAAGGGGC--GGAACCGCACGAGCCACGCGAGGA--CGCG-CGGCCGTGCGCCCGCCCGAGTTCGCACATGTAC--TCCTTGACGCGATCCGCGCCGGGGG----TTCGTTAGG--ATCCGCAGG-ACCC-ATCGCCGCCGGAACGCGAGCGGATGGATCC---GCGGATGC-GAGGCGGGGCGGGGGAATGCTGGTTTCCT---CGCCCCCGACTCGAGCTCGTCACG
>MTR18
GGTCTCGCCGGGACGACACGGCACGTGAAGCAACG-AGTGCGATCCACCGCGCGACGTGATGCGTCAG-AGGCAGGACATCGTCGAGAGAATTGAGCCAACCGCGAAGGATCTTGCGATGCCTACGAGCTCACGGATGGCCAGCTTCCGCTTCCACCACCCAGGGCCAC--CGCGTCG-GGGGCGGGGGGAGGGGAGCGATCGCCTATTGGTCGCCCAGGCAGACGTGCCCTCGGCCTGACGGCTCCGGGCGCAACTTGCGTTCAAAGACTCGATGGTTCACGGG-ATTCTGCAATTCACACCAAGTATCGCATTTCGCTACGTTCTTCATCGATGCGAGAGCCTAGATATCCATTGCCGAGAGTCATACAGTTCGCTGCGTGGAAGGGGC--GGAACCGCACGAGCCACGCGAGGA--CGCG-CGGCCGTGCGCCCGCCCGAGTTCGCACATGTAC--TCCTTGACGCGATCCGCGCCGGGGG----TTCGTTAGG--ATCCGCAGG-ACCC-ATCGCCGCCGGAACGCGAGCG-ATGGATCC---GCGGATGC-GAGGCGGGGCGGGGGAATGCTGGATTCCT---CGCCCC-GACTCGAGCTCGTCACG
>MTR19
GGTCTCGCCGGGACGACACGGCACGTGAAGCAACG-AGTGCGATCCACCGCGCGACGTGATGCGTCAG-AGGCAGGACATCGTCGAGAGAATTGAGCCAACCGCGAAGGATCTTGCGATGCCTACGAGCTCACGGATGGCCAGCTTCCGCTTCCACCACCCAGGGCCAC--CGCGTCG-GGGGCGGGGGGAGGGGAGCGATCGCCTATTGGTCGCCCAGGCAGACGTGCCCTCGGCCTGACGGCTCCGGGCGCAACTTGCGTTCAAAGACTCGATGGTTCACGGG-ATTCTGCAATTCACACCAAGTATCGCATTTCGCTACGTTCTTCATCGATGCGAGAGCCTAGATATCCATTGCCGAGAGTCATACAGTTCGCTGCGTGGAAGGGGC--GGAACCGCACGAGCCACGCGAGGA--CGCG-CGGCCGTGCGCCCGCCCGAGTTCGCACATGTAC--TCCTTGACGCGATCCGCGCCGGGGG----TTCGTTAGG--ATCCGCAGG-ACCC-ATCGCCGCCGGAACGCGAGCG-ATGGATCC---GCGGATGC-GAGGCGGGGCGGGGGAATGCTGGATTCCT---CGCCCC-GACTCGAGCTCGTCACG
>MTR20
GGTCTCGCCGGGACGACACGGCACGTGAAGCAACG-AGTGCGATCCACCGCGCGACGTGATGCGTCAG-AGGCAGGACATCGTCGAGAGAATTGAGCCAACCGCGAAGGATCTTGCGATGCCTACGAGCTCACGGATGGCCAGCTTCCGCTTCCACCACCCAGGGCCAC--CGCGTCG-GGGGCGGGGGGAGGGGAGCGATCGCCTATTGGTCGCCCAGGCAGACGTGCCCTCGGCCTGACGGCTCCGGGCGCAACTTGCGTTCAAAGACTCGATGGTTCACGGG-ATTCTGCAATTCACACCAAGTATCGCATTTCGCTACGTTCTTCATCGATGCGAGAGCCTAGATATCCATTGCCGAGAGTCATACAGTTCGCTGCGTGGAAGGGGC--GGAACCGCACGAGCCACGCGAGGA--CGCG-CGGCCGTGCGCCCGCCCGAGTTCGCACATGTAC--TCCTTGACGCGATCCGCGCCGGGGG----TTCGTTAGG--ATCCGCAGG-ACCC-ATCGCCGCCGGAACGCGAGCG-ATGGATCC---GCGGATGC-GAGGCGGGGCGGGGGAATGCTGGATTCCT---CGCCCC-GACTCGAGCTCGTCACG
>SB1
GGTCTCGCCGGGACGACACGGCACGTGAAGCAACG-AGTGCGATCCACCGCGCGACGTGATGCGTCAG-AGGCAAGACATCGTCGAGAGAATTGAGCCAACCGCGAAGGATCGTGCGATGCCTATAAGCTCACGGATGGCCAGCTTCCGCTTCCACCACCCGAGTCCAC--CGCATTC-GGGGTGGGGGGAGGGGAGCGATCGCCTATTGGTCGCCCAGGCAGACGTGCCCTCGGCCTGACGGCTCCGGGCGCAACTTGCGTTCAAAGACTCGATGGTTCACGGG-ATTCTGCAATTCACACCAAGTATCGCATTTCGCTACGTTCTTCATCGATGCGAGAGCCTAGATATCCATTGCCGAGAGTCATACAGTTCGCTGCGTGGAAGGGGCGCGGAACCGCACGGGCCGCGCGGGGA--CGCG-CGGCCGTGCACCCGCCCAAGTTCGCACATGTAC--TCCTTGACGCGACCTGCGCCGGGGG----TTCGTTAGG--ATCCGTAGG-ACCC-GTCGCCGCAGGAACGCGAGCG-ATGGGTCC---ACGGATGC-AAGGCGGGGCGAGAGAATGCTGGATTCCC---CGCCCC-GACTCGAGCTCGTCACG
>SB2
GGTCTCGCCGGGACGACACGGCACGTGAAGCAACG-AGTGCGATCCACCGCGCGACGTGATGCGTCAG-AGGCAAGACATCGTCGAGAGAATTGAGCCAACCGCGAAGGATCGTGCGATGCCTATAAGCTCACGGATGGCCAGCTTCCGCTTCCACCACCCGAGTCCAC--CGCATTC-GGGGTGGGGGGAGGGGAGCGATCGCCTATTGGTCGCCCAGGCAGACGTGCCCTCGGCCTGACGGCTCCGGGCGCAACTTGCGTTCAAAGACTCGATGGTTCACGGG-ATTCTGCAATTCACACCAAGTATCGCATTTCGCTACGTTCTTCATCGATGCGAGAGCCTAGATATCCATTGCCGAGAGTCATACAGTTCGCTGCGTGGAAGGGGCGCGGAACCGCACGGGCCGCGCGGGGA--CGCG-CGGCCGTGCACCCGCCCAAGTTCGCACATGTAC--TCCTTGACGCGACCTGCGCCGGGGG----TTCGTTAGG--ATCCGTAGG-ACCC-GTCGCCGCAGGAACGCGAGCG-ATGGGTCC---ACGGATGC-AAGGCGGGGCGAGAGAATGCTGGATTCCC---CGCCCC-GACTCGAGCTCGTCACG
>SB3
GGTCTCGCCGGGACGACACGGCACGTGAAGCAACG-AGTGCGATCCACCGCGCGACGTGATGCGTCAG-AGGCAAGACATCGTCGAGAGAATTGAGCCAACCGCGAAGGATCGTGCGATGCCTATAAGCTCACGGATGGCCAGCTTCCGCTTCCACCACCCGAGTCCAC--CGCATTC-GGGGTGGGGGGAGGGGAGCGATCGCCTATTGGTCGCCCAGGCAGACGTGCCCTCGGCCTGACGGCTCCGGGCGCAACTTGCGTTCAAAGACTCGATGGTTCACGGG-ATTCTGCAATTCACACCAAGTATCGCATTTCGCTACGTTCTTCATCGATGCGAGAGCCTAGATATCCATTGCCGAGAGTCATACAGTTCGCTGCGTGGAAGGGGCGCGGAACCGCACGGGCCGCGCGGGGA--CGCG-CGGCCGTGCACCCGCCCAAGTTCGCACATGTAC--TCCTTGACGCGACCTGCGCCGGGGG----TTCGTTAGG--ATCCGTAGG-ACCC-GTCGCCGCAGGAACGCGAGCG-ATGGGTCC---ACGGATGC-AAGGCGGGGCGAGAGAATGCTGGATTCCC---CGCCCC-GACTCGAGCTCGTCACG
>SB4
GGTCTCGCCGGGACGACACGGCACGTGAAGCAACG-AGTGCGATCCACCGCGCGACGTGATGCGTCAG-AGGCAAGACATCGTCGAGAGAATTGAGCCAACCGCGAAGGATCGTGCGATGCCTATAAGCTCACGGATGGCCAGCTTCCGCTTCCACCACCCGAGTCCAC--CGCATTC-GGGGTGGGGGGAGGGGAGCGATCGCCTATTGGTCGCCCAGGCAGACGTGCCCTCGGCCTGACGGCTCCGGGCGCAACTTGCGTTCAAAGACTCGATGGTTCACGGG-ATTCTGCAATTCACACCAAGTATCGCATTTCGCTACGTTCTTCATCGATGCGAGAGCCTAGATATCCATTGCCGAGAGTCATACAGTTCGCTGCGTGGAAGGGGCGCGGAACCGCACGGGCCGCGCGGGGA--CGCG-CGGCCGTGCACCCGCCCAAGTTCGCACATGTAC--TCCTTGACGCGACCTGCGCCGGGGG----TTCGTTAGG--ATCCGTAGG-ACCC-GTCGCCGCAGGAACGCGAGCG-ATGGGTCC---ACGGATGC-AAGGCGGGGCGAGAGAATGCTGGATTCCC---CGCCCC-GACTCGAGCTCGTCACG
>SB5
GGTCTCGCCGGGACGACACGGCACGTGAAGCAACG-AGTGCGATCCACCGCGCGACGTGATGCGTCAG-AGGCAAGACATCGTCGAGAGAATTGAGCCAACCGCGAAGGATCGTGCGATGCCTATAAGCTCACGGATGGCCAGCTTCCGCTTCCACCACCCGAGTCCAC--CGCATTC-GGGGTGGGGGGAGGGGAGCGATCGCCTATTGGTCGCCCAGGCAGACGTGCCCTCGGCCTGACGGCTCCGGGCGCAACTTGCGTTCAAAGACTCGATGGTTCACGGG-ATTCTGCAATTCACACCAAGTATCGCATTTCGCTACGTTCTTCATCGATGCGAGAGCCTAGATATCCATTGCCGAGAGTCATACAGTTCGCTGCGTGGAAGGGGCGCGGAACCGCACGGGCCGCGCGGGGA--CGCG-CGGCCGTGCACCCGCCCAAGTTCGCACATGTAC--TCCTTGACGCGACCTGCGCCGGGGG----TTCGTTAGG--ATCCGTAGG-ACCC-GTCGCCGCAGGAACGCGAGCG-ATGGGTCC---ACGGATGC-AAGGCGGGGCGAGAGAATGCTGGATTCCC---CGCCCC-GACTCGAGCTCGTCACG
>SB13
GGTCTCGCCGGGACGACACGGCACGTGAAGCAACG-AGTGCGATCCACCGCGCGACGTGATGCGTCAG-AGGCAAGACATCGTCGAGAGAATTGAGCCAACCGCGAAGGATCGTGCGATGCCTATAAGCTCACGGATGGCCAGCTTCCGCTTCCACCACCCGAGTCCAC--CGCATTC-GGGGTGGGGGGAGGGGAGCGATCGCCTATTGGTCGCCCAGGCAGACGTGCCCTCGGCCTGACGGCTCCGGGCGCAACTTGCGTTCAAAGACTCGATGGTTCACGGG-ATTCTGCAATTCACACCAAGTATCGCATTTCGCTACGTTCTTCATCGATGCGAGAGCCTAGATATCCATTGCCGAGAGTCATACAGTTCGCTGCGTGGAAGGGGCGCGGAACCGCACGGGCCGCGCGGGGA--CGCG-CGGCCGTGCACCCGCCCAAGTTCGCACATGTAC--TCCTTGACGCGACCTGCGCCGGGGG----TTCGTTAGG--ATCCGTAGG-ACCC-GTCGCCGCAGGAACGCGAGCG-ATGGGTCC---ACGGATGC-AAGGCGGGGCGAGAGAATGCTGGATTCCC---CGCCCC-GACTCGAGCTCGTCACG
>SB15
GGTCTCGCCGGGACGACACGGCACGTGAAGCAACG-AGTGCGATCCACCGCGCGACGTGATGCGTCAG-AGGCAAGACATCGTCGAGAGAATTGAGCCAACCGCGAAGGATCGTGCGATGCCTATAAGCTCACGGATGGCCAGCTTCCGCTTCCACCACCCGAGTCCAC--CGCATTC-GGGGTGGGGGGAGGGGAGCGATCGCCTATTGGTCGCCCAGGCAGACGTGCCCTCGGCCTGACGGCTCCGGGCGCAACTTGCGTTCAAAGACTCGATGGTTCACGGG-ATTCTGCAATTCACACCAAGTATCGCATTTCGCTACGTTCTTCATCGATGCGAGAGCCTAGATATCCATTGCCGAGAGTCATACAGTTCGCTGCGTGGAAGGGGCGCGGAACCGCACGGGCCGCGCGGGGA--CGCG-CGGCCGTGCACCCGCCCAAGTTCGCACATGTAC--TCCTTGACGCGACCTGCGCCGGGGG----TTCGTTAGG--ATCCGTAGG-ACCC-GTCGCCGCAGGAACGCGAGCG-ATGGGTCC---ACGGATGC-AAGGCGGGGCGAGAGAATGCTGGATTCCC---CGCCCC-GACTCGAGCTCGTCACG
>SB16
GGTCTCGCCGGGACGACACGGCACGTGAAGCAACG-AGTGCGATCCACCGCGCGACGTGATGCGTCAG-AGGCAAGACATCGTCGAGAGAATTGAGCCAACCGCGAAGGATCGTGCGATGCCTATAAGCTCACGGATGGCCAGCTTCCGCTTCCACCACCCGAGTCCAC--CGCATTC-GGGGTGGGGGGAGGGGAGCGATCGCCTATTGGTCGCCCAGGCAGACGTGCCCTCGGCCTGACGGCTCCGGGCGCAACTTGCGTTCAAAGACTCGATGGTTCACGGG-ATTCTGCAATTCACACCAAGTATCGCATTTCGCTACGTTCTTCATCGATGCGAGAGCCTAGATATCCATTGCCGAGAGTCATACAGTTCGCTGCGTGGAAGGGGCGCGGAACCGCACGGGCCGCGCGGGGA--CGCG-CGGCCGTGCACCCGCCCAAGTTCGCACATGTAC--TCCTTGACGCGACCTGCGCCGGGGG----TTCGTTAGG--ATCCGTAGG-ACCC-GTCGCCGCAGGAACGCGAGCG-ATGGGTCC---ACGGATGC-AAGGCGGGGCGAGAGAATGCTGGATTCCC---CGCCCC-GACTCGAGCTCGTCACG
>SB17
GGTCTCGCCGGGACGACACGGCACGTGAAGCAACG-AGTGCGATCCACCGCGCGACGTGATGCGTCAG-AGGCAAGACATCGTCGAGAGAATTGAGCCAACCGCGAAGGATCGTGCGATGCCTATAAGCTCACGGATGGCCAGCTTCCGCTTCCACCACCCGAGTCCAC--CGCATTC-GGGGTGGGGGGAGGGGAGCGATCGCCTATTGGTCGCCCAGGCAGACGTGCCCTCGGCCTGACGGCTCCGGGCGCAACTTGCGTTCAAAGACTCGATGGTTCACGGG-ATTCTGCAATTCACACCAAGTATCGCATTTCGCTACGTTCTTCATCGATGCGAGAGCCTAGATATCCATTGCCGAGAGTCATACAGTTCGCTGCGTGGAAGGGGCGCGGAACCGCACGGGCCGCGCGGGGA--CGCG-CGGCCGTGCACCCGCCCAAGTTCGCACATGTAC--TCCTTGACGCGACCTGCGCCGGGGG----TTCGTTAGG--ATCCGTAGG-ACCC-GTCGCCGCAGGAACGCGAGCG-ATGGGTCC---ACGGATGC-AAGGCGGGGCGAGAGAATGCTGGATTCCC---CGCCCC-GACTCGAGCTCGTCACG
>SB18
GGTCTCGCCGGGACGACACGGCACGTGAAGCAACG-AGTGCGATCCACCGCGCGACGTGATGCGTCAG-AGGCAAGACATCGTCGAGAGAATTGAGCCAACCGCGAAGGATCGTGCGATGCCTATAAGCTCACGGATGGCCAGCTTCCGCTTCCACCACCCGAGTCCAC--CGCATTC-GGGGTGGGGGGAGGGGAGCGATCGCCTATTGGTCGCCCAGGCAGACGTGCCCTCGGCCTGACGGCTCCGGGCGCAACTTGCGTTCAAAGACTCGATGGTTCACGGG-ATTCTGCAATTCACACCAAGTATCGCATTTCGCTACGTTCTTCATCGATGCGAGAGCCTAGATATCCATTGCCGAGAGTCATACAGTTCGCTGCGTGGAAGGGGCGCGGAACCGCACGGGCCGCGCGGGGA--CGCG-CGGCCGTGCACCCGCCCAAGTTCGCACATGTAC--TCCTTGACGCGACCTGCGCCGGGGG----TTCGTTAGG--ATCCGTAGG-ACCC-GTCGCCGCAGGAACGCGAGCG-ATGGGTCC---ACGGATGC-AAGGCGGGGCGAGAGAATGCTGGATTCCC---CGCCCC-GACTCGAGCTCGTCACG
>MA_2-1
GGTCTCGCCGGGACGACACGGCACGTGAAGCAACG-AGTGCGATCCACCGCGCGACGTGATGCGTCAG-AGGCAAGACATCGTCGAGAGAATTGAGCCAACCGCGAAGGATCGTGCGATGCCTATAAGCTCACGGATGGCCAGCTTCCGCTTCCACCACCCGAGTCCAC--CGCATTC-GGGGTGGGGGGAGGGGAGCGATCGCCTATTGGTCGCCCAGGCAGACGTGCCCTCGGCCTGACGGCTCCGGGCGCAACTTGCGTTCAAAGACTCGATGGTTCACGGG-ATTCTGCAATTCACACCAAGTATCGCATTTCGCTACGTTCTTCATCGATGCGAGAGCCTAGATATCCATTGCCGAGAGTCATACAGTTCGCTGCGTGGAAGGGGCGCGGAACCGCACGGGCCGCGCGGGGA--CGCG-CGGCCGTGCACCCGCCCAAGTTCGCACATGTAC--TCCTTGACGCGACCTGCGCCGGGGG----TTCGTTAGG--ATCCGTAGG-ACCC-GTCGCCGCAGGAACGCGAGCG-ATGGGTCC---ACGGATGC-AAGGCGGGGCGAGAGAATGCTGGATTCCC---CGCCCC-GACTCGAGCTCGTCACG
>MA_2-2
GGTCTCGCCGGGACGACACGGCACGTGAAGCAACG-AGTGCGATCCACCGCGCGACGTGATGCGTCAG-AGGCAAGACATCGTCGAGAGAATTGAGCCAACCGCGAAGGATCGTGCGATGCCTATAAGCTCACGGATGGCCAGCTTCCGCTTCCACCACCCGAGTCCAC--CGCATTC-GGGGTGGGGGGAGGGGAGCGATCGCCTATTGGTCGCCCAGGCAGACGTGCCCTCGGCCTGACGGCTCCGGGCGCAACTTGCGTTCAAAGACTCGATGGTTCACGGG-ATTCTGCAATTCACACCAAGTATCGCATTTCGCTACGTTCTTCATCGATGCGAGAGCCTAGATATCCATTGCCGAGAGTCATACAGTTCGCTGCGTGGAAGGGGCGCGGAACCGCACGGGCCGCGCGGGGA--CGCG-CGGCCGTGCACCCGCCCAAGTTCGCACATGTAC--TCCTTGACGCGACCTGCGCCGGGGG----TTCGTTAGG--ATCCGTAGG-ACCC-GTCGCCGCAGGAACGCGAGCG-ATGGGTCC---ACGGATGC-AAGGCGGGGCGAGAGAATGCTGGATTCCC---CGCCCC-GACTCGAGCTCGTCACG
>MA_2-5
GGTCTCGCCGGGACGACACGGCACGTGAAGCAACG-AGTGCGATCCACCGCGCGACGTGATGCGTCAG-AGGCAAGACATCGTCGAGAGAATTGAGCCAACCGCGAAGGATCGTGCGATGCCTATAAGCTCACGGATGGCCAGCTTCCGCTTCCACCACCCGAGTCCAC--CGCATTC-GGGGTGGGGGGAGGGGAGCGATCGCCTATTGGTCGCCCAGGCAGACGTGCCCTCGGCCTGACGGCTCCGGGCGCAACTTGCGTTCAAAGACTCGATGGTTCACGGG-ATTCTGCAATTCACACCAAGTATCGCATTTCGCTACGTTCTTCATCGATGCGAGAGCCTAGATATCCATTGCCGAGAGTCATACAGTTCGCTGCGTGGAAGGGGCGCGGAACCGCACGGGCCGCGCGGGGA--CGCG-CGGCCGTGCACCCGCCCAAGTTCGCACATGTAC--TCCTTGACGCGACCTGCGCCGGGGG----TTCGTTAGG--ATCCGTAGG-ACCC-GTCGCCGCAGGAACGCGAGCG-ATGGGTCC---ACGGATGC-AAGGCGGGGCGAGAGAATGCTGGATTCCC---CGCCCC-GACTCGAGCTCGTCACG
>MA_2-9
GGTCTCGCCGGGACGACACGGCACGTGAAGCAACG-AGTGCGATCCACCGCGCGACGTGATGCGTCAG-AGGCAAGACATCGTCGAGAGAATTGAGCCAACCGCGAAGGATCGTGCGATGCCTATAAGCTCACGGATGGCCAGCTTCCGCTTCCACCACCCGAGTCCAC--CGCATTC-GGGGTGGGGGGAGGGGAGCGATCGCCTATTGGTCGCCCAGGCAGACGTGCCCTCGGCCTGACGGCTCCGGGCGCAACTTGCGTTCAAAGACTCGATGGTTCACGGG-ATTCTGCAATTCACACCAAGTATCGCATTTCGCTACGTTCTTCATCGATGCGAGAGCCTAGATATCCATTGCCGAGAGTCATACAGTTCGCTGCGTGGAAGGGGCGCGGAACCGCACGGGCCGCGCGGGGA--CGCG-CGGCCGTGCACCCGCCCAAGTTCGCACATGTAC--TCCTTGACGCGACCTGCGCCGGGGG----TTCGTTAGG--ATCCGTAGG-ACCC-GTCGCCGCAGGAACGCGAGCG-ATGGGTCC---ACGGATGC-AAGGCGGGGCGAGAGAATGCTGGATTCCC---CGCCCC-GACTCGAGCTCGTCACG
>MA_2-11
GGTCTCGCCGGGACGACACGGCACGTGAAGCAACG-AGTGCGATCCACCGCGCGACGTGATGCGTCAG-AGGCAAGACATCGTCGAGAGAATTGAGCCAACCGCGAAGGATCGTGCGATGCCTATAAGCTCACGGATGGCCAGCTTCCGCTTCCACCACCCGAGTCCAC--CGCATTC-GGGGTGGGGGGAGGGGAGCGATCGCCTATTGGTCGCCCAGGCAGACGTGCCCTCGGCCTGACGGCTCCGGGCGCAACTTGCGTTCAAAGACTCGATGGTTCACGGG-ATTCTGCAATTCACACCAAGTATCGCATTTCGCTACGTTCTTCATCGATGCGAGAGCCTAGATATCCATTGCCGAGAGTCATACAGTTCGCTGCGTGGAAGGGGCGCGGAACCGCACGGGCCGCGCGGGGA--CGCG-CGGCCGTGCACCCGCCCAAGTTCGCACATGTAC--TCCTTGACGCGACCTGCGCCGGGGG----TTCGTTAGG--ATCCGTAGG-ACCC-GTCGCCGCAGGAACGCGAGCG-ATGGGTCC---ACGGATGC-AAGGCGGGGCGAGAGAATGCTGGATTCCC---CGCCCC-GACTCGAGCTCGTCACG
