# Supplementary material for: Genetic identification and hybridization in the seagrass genus Halophila (Hydrocharitaceae) in Sri Lankan waters
Source: PeerJ. 2020 Sep 30;8:e10027. doi: 10.7717/peerj.10027 (PMC7532775; doi:10.7717/peerj.10027)
Supplement: Supplemental Information 2 — This Fasta file can be viewed by using MEGA software. [file peerj-08-10027-s005.fas]

>HS1_RBCL-F.ab1
TCCCAATTTGGGTTTAATAGTACATCCTAGTAGAGGGCGGCCGTATTTGTTCAATCTATCTCTTTCCACTTGGATTCCATGAGGTGGACCTTGGAAAGTTTTGGAATAGGCAGGAGGAATTCGCAAATCCTCCAAGCGTAGAGCTCGGAGAGCTTTGAACCCAAATACATTCCCGACAATGGAAGTAAACATGTTAGTAACGGAACCTTCTTCAAAAAGATCTAAAGGATAAGCTACATAAGCAATATATTGCTCTTCTTCTCCAGCAACGGGTTCGATGTGATAGCATCGTCCTTTGTAACGGTCAAGGCTAGTAAGTCCATCAGTCCACACAGTGGTCCATGTACCAGTGGAAGATTCGGCAGCTACTGCAGCCCCCGCTTCTTCAGGGGGAACTCCAGGTTGCGGAGAAACTCGGAATGCTGCCAATATATCAGTAT
>HS2_RBCL-F.ab1
TCCCAATTTGGGTTTAATAGTACATCCTAGTAGAGGGCGGCCGTATTTGTTCAATCTATCTCTTTCCACTTGGATTCCATGAGGTGGACCTTGGAAAGTTTTGGAATAGGCAGGAGGAATTCGCAAATCCTCCAAGCGTAGAGCTCGGAGAGCTTTGAACCCAAATACATTCCCGACAATGGAAGTAAACATGTTAGTAACGGAACCTTCTTCAAAAAGATCTAAAGGATAAGCTACATAAGCAATATATTGCTCTTCTTCTCCAGCAACGGGTTCGATGTGATAGCATCGTCCTTTGTAACGGTCAAGGCTAGTAAGTCCATCAGTCCACACAGTGGTCCATGTACCAGTGGAAGATTCGGCAGCTACTGCAGCCCCCGCTTCTTCAGGGGGAACTCCAGGTTGCGGAGAAACTCGGAATGCTGCCAATATATCAGTAT
>HS4_RBCL-F.ab1
TCCCAATTTGGGTTTAATAGTACATCCTAGTAGAGGGCGGCCGTATTTGTTCAATCTATCTCTTTCCACTTGGATTCCATGAGGTGGACCTTGGAAAGTTTTGGAATAGGCAGGAGGAATTCGCAAATCCTCCAAGCGTAGAGCTCGGAGAGCTTTGAACCCAAATACATTCCCGACAATGGAAGTAAACATGTTAGTAACGGAACCTTCTTCAAAAAGATCTAAAGGATAAGCTACATAAGCAATATATTGCTCTTCTTCTCCAGCAACGGGTTCGATGTGATAGCATCGTCCTTTGTAACGGTCAAGGCTAGTAAGTCCATCAGTCCACACAGTGGTCCATGTACCAGTGGAAGATTCGGCAGCTACTGCAGCCCCCGCTTCTTCAGGGGGAACTCCAGGTTGCGGAGAAACTCGGAATGCTGCCAATATATCAGTAT
>HS5_RBCL-F.ab1
TCCCAATTTGGGTTTAATAGTACATCCTAGTAGAGGGCGGCCGTATTTGTTCAATCTATCTCTTTCCACTTGGATTCCATGAGGTGGACCTTGGAAAGTTTTGGAATAGGCAGGAGGAATTCGCAAATCCTCCAAGCGTAGAGCTCGGAGAGCTTTGAACCCAAATACATTCCCGACAATGGAAGTAAACATGTTAGTAACGGAACCTTCTTCAAAAAGATCTAAAGGATAAGCTACATAAGCAATATATTGCTCTTCTTCTCCAGCAACGGGTTCGATGTGATAGCATCGTCCTTTGTAACGGTCAAGGCTAGTAAGTCCATCAGTCCACACAGTGGTCCATGTACCAGTGGAAGATTCGGCAGCTACTGCAGCCCCCGCTTCTTCAGGGGGAACTCCAGGTTGCGGAGAAACTCGGAATGCTGCCAATATATCAGTAT
>JN225356_Halophila_stipulacea_from_India
TCCCAATTTTGGTTTAATAGTACATCCTAGTAGAGGGCGGCCGTATTTGTTCAATCTATCTCTTTCCACTTGGATTCCATGAGGTGGACCTTGGAAAGTTTTGGAATAAGCAGGAGGAATTCGCAAATCCTCCAAGCGTAGAGCTCGGAGAGCTTTGAACCCAAATACATTCCCCACAATGGAAGTAAACATGTTAGTAACGGAACCTTCTTCAAAAAGATCTAAAGGATAAGCTACATAAGCAATATATTGCTCTTCTTCTCCAGCAACGGGTTCGATGTGATAGCATCGTCCTTTGTAACGGTCAAGGCTAGTAAGTCCATCAGTCCACACAGTGGTCCATGTACCAGTGGAAGATTCGGCAGCTACTGCAGCCCCCGCTTCTTCAGGGGGAACTCCAGGTTGCGGAGAAACTCGGAATGCTGCCAATATATCAGTAT
>JX457598_Halophila_decipiens_voucher_HO2011015
TCCCAATTTTGGTTTAATAGTACATCCTAGTAGAGGGCGGCCGTATTTGTTCAATCTATCTCTTTCCACTTGGATTCCATGAGGTGGACCTTGGAAAGTTTTGGAATAGGCAGGAGGAATTCGCAAATCCTCCAAGCGTAGAGCTCGGAGAGCTTTGAACCCAAATACATTCCCGACAATGGAAGTAAACATGTTAGTAACGGAACCTTCTTCAAAAAGATCTAAAGGATAAGCTACATAAGCAATATATTGCTCTTCTTCTCCAGCAACGGGTTCGATGTGATAGCATCGTCCTTTGTAACGGTCAAGGCTAGTAAGTCCATCAGTCCACACAGTGGTCCATGTACCAGTGGAAGATTCGGCAGCTACTGCAGCCCCTGCTTCTTCAGGGGGAACTCCAGGTTGCGGAGAAACTCGGAATGCTGCCAATA---------
>JN225347_Halophila_minor_from_India
TCCCAATTTTGGTTTAATAGTACATCCTAGTAGAGGGCGGCCGTATTTGTTCAATCTATCTCTTTCCACTTGGATTCCATGAGGTGGACCTTGGAAAGTTTTGGAATAGGCAGGAGGAATTCGCAAATCCTCCAAGCGTAGAGCTCGGAGAGCTTTGAACCCAAATACATTCCCGACAATGGAAGTAAACATGTTAGTAACGGAACCTTCTTCAAAAAGATCTAAAGGATAAGCTACATAAGCAATATATTGCTCTTCTTCTCCAGCAACAGGTTCGATGTGATAGCATCGTCCTTTGTAACGGTCAAGGCTAGTAAGTCCATCAGTCCACACAGTGGTCCATGTACCAGTGGAAGATTCGGCAGCTACTGCAGCCCCCGCTTCTTCAGGGGGAACTCCAGGTTGCGGAGAAACTCGGAATGCTGCCAATATATCAGTAT
>JX306025_Halophila_ovalis_Thailand
TCCCAATTTTGGTTTAATAGTACATCCTAGTAGAGGGCGGCCGTATTTGTTCAATCTATCTCTTTCCACTTGGATTCCATGAGGTGGACCTTGGAAAGTTTTGGAATAGGCAGGAGGAATTCGCAAATCCTCCAAGCGTAGAGCTCGGAGAGCTTTGAACCCAAATACATTCCCGACAATGGAAGTAAACATGTTAGTAACGGAACCTTCTTCAAAAAGATCTAAAGGATAAGCTACATAAGCAATATATTGCTCTTCTTCTCCAGCAACAGGTTCGATGTGATAGCATCGTCCTTTGTAACGGTCAAGGCTAGTAAGTCCATCAGTCCACACAGTGGTCCATGTACCAGTGGAAGATTCGGCAGCTACTGCAGCCCCCGCTTCTTCAGGGGGAACTCCAGGTTGCGGAGAAACTCGGAATGCTGCCAATATATCAGTAT
>U80699_Halophila_engelmannii
TCCCAATTTTGGTTTAATAGTACATCCTAGTAGAGGGCGGCCGTATTTGTTCAATCTATCTCTTTCCACTTGGATTCCATGAGGTGGACCTTGGAAAGTTTTGGAATAGGCAGGAGGAATTCGCAAATCCTCCAAGCGTAGAGCTCGGAGAGCTTTGAAACCAAATACATTCCCGACAATGGAAGTAAACATGTTAGTAACAGAACCTTCTTCAAAAAGATCTAAAGGATAAGCTACATAAGCAATATATTGCTCTTCTTCTCCAGCAACGGGTTCGATGTGGTAGCATCGTCCTTTGTAACGGTCAAGGCTAGTAAGTCCATCAGTCCACACAGTTGTCCATGTACCAGTGGAAGATTCGGCAGCTACTGCAGCCCCCGCTTCTTCAGGGGGAACTCCAGGTTGCGGAGAAACTCGGAATGCTGCCAATATATCAGTAT
>JN225339_Halophila_beccarii_from_India
TCCCAATTTGGGTTTAATAGTACATCCTAGTAGAGGGCGGCCGTATTTGTTCAATCTATCTCTTTCCACTTGGATTCCATGAGGTGGACCTTGGAAAGTTTTGGAATAGGCAGGAGGAATTCGCAAATCCTCCAAGCGTAGAGCTCGGAGAGCTTTGAACCCAAATACATTCCCTACAATAGAAGTAAACATGTTAGTAACAGAACCTTCTTCAAAAAGATCTAAAGGATAAGCTACATAAGCAATATATTGCTCTTCTTCTCCAGCAACGGGTTCGATGTGGTAGCATCGTCCTTTGTAACGGTCAAGGCTAGTAAGTCCATCAGTCCACACAGTGGTCCATGTACCAGTGGAAGATTCGGCAGCTACTGCAGCCCCCGCTTCTTCAGGGGGAACTCCAGGTTGCGGAGAAACTCGGAATGCTGCCAATATATCAGTAT
>JX457595_Halophila_major_voucher
TCCCAATTTTGGTTTAATAGTACATCCTAGTAGAGGGCGGCCGTATTTGTTCAATCTATCTCTTTCCACTTGGATTCCATGAGGTGGACCTTGGAAAGTTTTGGAATAGGCAGGAGGAATTCGCAAATCCTCCAAGCGTAGAGCTCGGAGAGCTTTGAACCCAAATACATTCCCGACAATGGAAGTAAACATGTTAGTAACGGAACCTTCTTCAAAAAGATCTAAAGGATAAGCTACATAAGCAATATATTGCTCTTCTTCTCCAGCAACAGGTTCGATGTGATAGCATCGTCCTTTGTAACGGTCAAGGCTAGTAAGTCCATCAGTCCACACAGTGGTCCATGTACCAGTGGAAGATTCGGCAGCTACTGCAGCCCCCGCTTCTTCAGGGGGAACTCCAGGTTGCGGAGAAACTCGGAATGCTGCCAATATATCAGTAT
>JX457593_Halophila_ovalis_voucher
TCCCAATTTTGGTTTAATAGTACATCCTAGTAGAGGGCGGCCGTATTTGTTCAATCTATCTCTTTCCACTTGGATTCCATGAGGTGGACCTTGGAAAGTTTTGGAATAGGCAGGAGGAATTCGCAAATCCTCCAAGCGTAGAGCTCGGAGAGCTTTGAACCCAAATACATTCCCGACAATGGAAGTAAACATGTTAGTAACGGAACCTTCTTCAAAAAGATCTAAAGGATAAGCTACATAAGCAATATATTGCTCTTCTTCTCCAGCAACAGGTTCGATGTGATAGCATCGTCCTTTGTAACGGTCAAGGCTAGTAAGTCCATCAGTCCACACAGTGGTCCATGTACCAGTGGAAGATTCGGCAGCTACTGCAGCCCCCGCTTCTTCAGGGGGAACTCCAGGTTGCGGAGAAACTCGGAATGCTGCCAATATATCAGTAT
>MTR_2-1
TCCCAATTTTGGTTTAATAGTACATCCTAGTAGAGGGCGGCCGTATTTGTTCAATCTATCTCTTTCCACTTGGATTCCATGAGGTGGACCTTGGAAAGTTTTGGAATAGGCAGGAGGAATTCGCAAATCCTCCAAGCGTAGAGCTCGGAGAGCTTTGAACCCAAATACATTCCCGACAATGGAAGTAAACATGTTAGTAACGGAACCTTCTTCAAAAAGATCTAAAGGATAAGCTACATAAGCAATATATTGCTCTTCTTCTCCAGCAACAGGTTCGATGTGATAGCATCGTCCTTTGTAACGGTCAAGGCTAGTAAGTCCATCAGTCCACACAGTGGTCCATGTACCAGTGGAAGATTCGGCAGCTACTGCAGCCCCCGCTTCTTCAGGGGGAACTCCAGGTTGCGGAGAAACTCGGAATGCTGCCAATATATCAGTAT
>MTR_2-2
TCCCAATTTTGGTTTAATAGTACATCCTAGTAGAGGGCGGCCGTATTTGTTCAATCTATCTCTTTCCACTTGGATTCCATGAGGTGGACCTTGGAAAGTTTTGGAATAGGCAGGAGGAATTCGCAAATCCTCCAAGCGTAGAGCTCGGAGAGCTTTGAACCCAAATACATTCCCGACAATGGAAGTAAACATGTTAGTAACGGAACCTTCTTCAAAAAGATCTAAAGGATAAGCTACATAAGCAATATATTGCTCTTCTTCTCCAGCAACAGGTTCGATGTGATAGCATCGTCCTTTGTAACGGTCAAGGCTAGTAAGTCCATCAGTCCACACAGTGGTCCATGTACCAGTGGAAGATTCGGCAGCTACTGCAGCCCCCGCTTCTTCAGGGGGAACTCCAGGTTGCGGAGAAACTCGGAATGCTGCCAATATATCAGTAT
>MTR_2-3
TCCCAATTTTGGTTTAATAGTACATCCTAGTAGAGGGCGGCCGTATTTGTTCAATCTATCTCTTTCCACTTGGATTCCATGAGGTGGACCTTGGAAAGTTTTGGAATAGGCAGGAGGAATTCGCAAATCCTCCAAGCGTAGAGCTCGGAGAGCTTTGAACCCAAATACATTCCCGACAATGGAAGTAAACATGTTAGTAACGGAACCTTCTTCAAAAAGATCTAAAGGATAAGCTACATAAGCAATATATTGCTCTTCTTCTCCAGCAACAGGTTCGATGTGATAGCATCGTCCTTTGTAACGGTCAAGGCTAGTAAGTCCATCAGTCCACACAGTGGTCCATGTACCAGTGGAAGATTCGGCAGCTACTGCAGCCCCCGCTTCTTCAGGGGGAACTCCAGGTTGCGGAGAAACTCGGAATGCTGCCAATATATCAGTAT
>MTR_2-4
TCCCAATTTTGGTTTAATAGTACATCCTAGTAGAGGGCGGCCGTATTTGTTCAATCTATCTCTTTCCACTTGGATTCCATGAGGTGGACCTTGGAAAGTTTTGGAATAGGCAGGAGGAATTCGCAAATCCTCCAAGCGTAGAGCTCGGAGAGCTTTGAACCCAAATACATTCCCGACAATGGAAGTAAACATGTTAGTAACGGAACCTTCTTCAAAAAGATCTAAAGGATAAGCTACATAAGCAATATATTGCTCTTCTTCTCCAGCAACAGGTTCGATGTGATAGCATCGTCCTTTGTAACGGTCAAGGCTAGTAAGTCCATCAGTCCACACAGTGGTCCATGTACCAGTGGAAGATTCGGCAGCTACTGCAGCCCCCGCTTCTTCAGGGGGAACTCCAGGTTGCGGAGAAACTCGGAATGCTGCCAATATATCAGTAT
>MTR_2-5
TCCCAATTTTGGTTTAATAGTACATCCTAGTAGAGGGCGGCCGTATTTGTTCAATCTATCTCTTTCCACTTGGATTCCATGAGGTGGACCTTGGAAAGTTTTGGAATAGGCAGGAGGAATTCGCAAATCCTCCAAGCGTAGAGCTCGGAGAGCTTTGAACCCAAATACATTCCCGACAATGGAAGTAAACATGTTAGTAACGGAACCTTCTTCAAAAAGATCTAAAGGATAAGCTACATAAGCAATATATTGCTCTTCTTCTCCAGCAACAGGTTCGATGTGATAGCATCGTCCTTTGTAACGGTCAAGGCTAGTAAGTCCATCAGTCCACACAGTGGTCCATGTACCAGTGGAAGATTCGGCAGCTACTGCAGCCCCCGCTTCTTCAGGGGGAACTCCAGGTTGCGGAGAAACTCGGAATGCTGCCAATATATCAGTAT
>MTR_2-6
TCCCAATTTTGGTTTAATAGTACATCCTAGTAGAGGGCGGCCGTATTTGTTCAATCTATCTCTTTCCACTTGGATTCCATGAGGTGGACCTTGGAAAGTTTTGGAATAGGCAGGAGGAATTCGCAAATCCTCCAAGCGTAGAGCTCGGAGAGCTTTGAACCCAAATACATTCCCGACAATGGAAGTAAACATGTTAGTAACGGAACCTTCTTCAAAAAGATCTAAAGGATAAGCTACATAAGCAATATATTGCTCTTCTTCTCCAGCAACAGGTTCGATGTGATAGCATCGTCCTTTGTAACGGTCAAGGCTAGTAAGTCCATCAGTCCACACAGTGGTCCATGTACCAGTGGAAGATTCGGCAGCTACTGCAGCCCCCGCTTCTTCAGGGGGAACTCCAGGTTGCGGAGAAACTCGGAATGCTGCCAATATATCAGTAT
>MTR_2-7
TCCCAATTTTGGTTTAATAGTACATCCTAGTAGAGGGCGGCCGTATTTGTTCAATCTATCTCTTTCCACTTGGATTCCATGAGGTGGACCTTGGAAAGTTTTGGAATAGGCAGGAGGAATTCGCAAATCCTCCAAGCGTAGAGCTCGGAGAGCTTTGAACCCAAATACATTCCCGACAATGGAAGTAAACATGTTAGTAACGGAACCTTCTTCAAAAAGATCTAAAGGATAAGCTACATAAGCAATATATTGCTCTTCTTCTCCAGCAACAGGTTCGATGTGATAGCATCGTCCTTTGTAACGGTCAAGGCTAGTAAGTCCATCAGTCCACACAGTGGTCCATGTACCAGTGGAAGATTCGGCAGCTACTGCAGCCCCCGCTTCTTCAGGGGGAACTCCAGGTTGCGGAGAAACTCGGAATGCTGCCAATATATCAGTAT
>MTR_2-8
TCCCAATTTTGGTTTAATAGTACATCCTAGTAGAGGGCGGCCGTATTTGTTCAATCTATCTCTTTCCACTTGGATTCCATGAGGTGGACCTTGGAAAGTTTTGGAATAGGCAGGAGGAATTCGCAAATCCTCCAAGCGTAGAGCTCGGAGAGCTTTGAACCCAAATACATTCCCGACAATGGAAGTAAACATGTTAGTAACGGAACCTTCTTCAAAAAGATCTAAAGGATAAGCTACATAAGCAATATATTGCTCTTCTTCTCCAGCAACAGGTTCGATGTGATAGCATCGTCCTTTGTAACGGTCAAGGCTAGTAAGTCCATCAGTCCACACAGTGGTCCATGTACCAGTGGAAGATTCGGCAGCTACTGCAGCCCCCGCTTCTTCAGGGGGAACTCCAGGTTGCGGAGAAACTCGGAATGCTGCCAATATATCAGTAT
>MTR_2-9
TCCCAATTTTGGTTTAATAGTACATCCTAGTAGAGGGCGGCCGTATTTGTTCAATCTATCTCTTTCCACTTGGATTCCATGAGGTGGACCTTGGAAAGTTTTGGAATAGGCAGGAGGAATTCGCAAATCCTCCAAGCGTAGAGCTCGGAGAGCTTTGAACCCAAATACATTCCCGACAATGGAAGTAAACATGTTAGTAACGGAACCTTCTTCAAAAAGATCTAAAGGATAAGCTACATAAGCAATATATTGCTCTTCTTCTCCAGCAACAGGTTCGATGTGATAGCATCGTCCTTTGTAACGGTCAAGGCTAGTAAGTCCATCAGTCCACACAGTGGTCCATGTACCAGTGGAAGATTCGGCAGCTACTGCAGCCCCCGCTTCTTCAGGGGGAACTCCAGGTTGCGGAGAAACTCGGAATGCTGCCAATATATCAGTAT
>MTR_2-10
TCCCAATTTTGGTTTAATAGTACATCCTAGTAGAGGGCGGCCGTATTTGTTCAATCTATCTCTTTCCACTTGGATTCCATGAGGTGGACCTTGGAAAGTTTTGGAATAGGCAGGAGGAATTCGCAAATCCTCCAAGCGTAGAGCTCGGAGAGCTTTGAACCCAAATACATTCCCGACAATGGAAGTAAACATGTTAGTAACGGAACCTTCTTCAAAAAGATCTAAAGGATAAGCTACATAAGCAATATATTGCTCTTCTTCTCCAGCAACAGGTTCGATGTGATAGCATCGTCCTTTGTAACGGTCAAGGCTAGTAAGTCCATCAGTCCACACAGTGGTCCATGTACCAGTGGAAGATTCGGCAGCTACTGCAGCCCCCGCTTCTTCAGGGGGAACTCCAGGTTGCGGAGAAACTCGGAATGCTGCCAATATATCAGTAT
>MTR_2-11
TCCCAATTTTGGTTTAATAGTACATCCTAGTAGAGGGCGGCCGTATTTGTTCAATCTATCTCTTTCCACTTGGATTCCATGAGGTGGACCTTGGAAAGTTTTGGAATAGGCAGGAGGAATTCGCAAATCCTCCAAGCGTAGAGCTCGGAGAGCTTTGAACCCAAATACATTCCCGACAATGGAAGTAAACATGTTAGTAACGGAACCTTCTTCAAAAAGATCTAAAGGATAAGCTACATAAGCAATATATTGCTCTTCTTCTCCAGCAACAGGTTCGATGTGATAGCATCGTCCTTTGTAACGGTCAAGGCTAGTAAGTCCATCAGTCCACACAGTGGTCCATGTACCAGTGGAAGATTCGGCAGCTACTGCAGCCCCCGCTTCTTCAGGGGGAACTCCAGGTTGCGGAGAAACTCGGAATGCTGCCAATATATCAGTAT
>MTR_2-12
TCCCAATTTTGGTTTAATAGTACATCCTAGTAGAGGGCGGCCGTATTTGTTCAATCTATCTCTTTCCACTTGGATTCCATGAGGTGGACCTTGGAAAGTTTTGGAATAGGCAGGAGGAATTCGCAAATCCTCCAAGCGTAGAGCTCGGAGAGCTTTGAACCCAAATACATTCCCGACAATGGAAGTAAACATGTTAGTAACGGAACCTTCTTCAAAAAGATCTAAAGGATAAGCTACATAAGCAATATATTGCTCTTCTTCTCCAGCAACAGGTTCGATGTGATAGCATCGTCCTTTGTAACGGTCAAGGCTAGTAAGTCCATCAGTCCACACAGTGGTCCATGTACCAGTGGAAGATTCGGCAGCTACTGCAGCCCCCGCTTCTTCAGGGGGAACTCCAGGTTGCGGAGAAACTCGGAATGCTGCCAATATATCAGTAT
>MTR_2-13
TCCCAATTTTGGTTTAATAGTACATCCTAGTAGAGGGCGGCCGTATTTGTTCAATCTATCTCTTTCCACTTGGATTCCATGAGGTGGACCTTGGAAAGTTTTGGAATAGGCAGGAGGAATTCGCAAATCCTCCAAGCGTAGAGCTCGGAGAGCTTTGAACCCAAATACATTCCCGACAATGGAAGTAAACATGTTAGTAACGGAACCTTCTTCAAAAAGATCTAAAGGATAAGCTACATAAGCAATATATTGCTCTTCTTCTCCAGCAACAGGTTCGATGTGATAGCATCGTCCTTTGTAACGGTCAAGGCTAGTAAGTCCATCAGTCCACACAGTGGTCCATGTACCAGTGGAAGATTCGGCAGCTACTGCAGCCCCCGCTTCTTCAGGGGGAACTCCAGGTTGCGGAGAAACTCGGAATGCTGCCAATATATCAGTAT
>MA1
TCCCAATTTTGGTTTAATAGTACATCCTAGTAGAGGGCGGCCGTATTTGTTCAATCTATCTCTTTCCACTTGGATTCCATGAGGTGGACCTTGGAAAGTTTTGGAATAAGCAGGAGGAATTCGCAAATCCTCCAAGCGTAGAGCTCGGAGAGCTTTGAACCCAAATACATTCCCCACAATGGAAGTAAACATGTTAGTAACGGAACCTTCTTCAAAAAGATCTAAAGGATAAGCTACATAAGCAATATATTGCTCTTCTTCTCCAGCAACGGGTTCGATGTGATAGCATCGTCCTTTGTAACGGTCAAGGCTAGTAAGTCCATCAGTCCACACAGTGGTCCATGTACCAGTGGAAGATTCGGCAGCTACTGCAGCCCCCGCTTCTTCAGGGGGAACTCCAGGTTGCGGAGAAACTCGGAATGCTGCCAATATATCAGTAT
>MA2
TCCCAATTTTGGTTTAATAGTACATCCTAGTAGAGGGCGGCCGTATTTGTTCAATCTATCTCTTTCCACTTGGATTCCATGAGGTGGACCTTGGAAAGTTTTGGAATAAGCAGGAGGAATTCGCAAATCCTCCAAGCGTAGAGCTCGGAGAGCTTTGAACCCAAATACATTCCCCACAATGGAAGTAAACATGTTAGTAACGGAACCTTCTTCAAAAAGATCTAAAGGATAAGCTACATAAGCAATATATTGCTCTTCTTCTCCAGCAACGGGTTCGATGTGATAGCATCGTCCTTTGTAACGGTCAAGGCTAGTAAGTCCATCAGTCCACACAGTGGTCCATGTACCAGTGGAAGATTCGGCAGCTACTGCAGCCCCCGCTTCTTCAGGGGGAACTCCAGGTTGCGGAGAAACTCGGAATGCTGCCAATATATCAGTAT
>MA3
TCCCAATTTTGGTTTAATAGTACATCCTAGTAGAGGGCGGCCGTATTTGTTCAATCTATCTCTTTCCACTTGGATTCCATGAGGTGGACCTTGGAAAGTTTTGGAATAAGCAGGAGGAATTCGCAAATCCTCCAAGCGTAGAGCTCGGAGAGCTTTGAACCCAAATACATTCCCCACAATGGAAGTAAACATGTTAGTAACGGAACCTTCTTCAAAAAGATCTAAAGGATAAGCTACATAAGCAATATATTGCTCTTCTTCTCCAGCAACGGGTTCGATGTGATAGCATCGTCCTTTGTAACGGTCAAGGCTAGTAAGTCCATCAGTCCACACAGTGGTCCATGTACCAGTGGAAGATTCGGCAGCTACTGCAGCCCCCGCTTCTTCAGGGGGAACTCCAGGTTGCGGAGAAACTCGGAATGCTGCCAATATATCAGTAT
>MA4
TCCCAATTTTGGTTTAATAGTACATCCTAGTAGAGGGCGGCCGTATTTGTTCAATCTATCTCTTTCCACTTGGATTCCATGAGGTGGACCTTGGAAAGTTTTGGAATAAGCAGGAGGAATTCGCAAATCCTCCAAGCGTAGAGCTCGGAGAGCTTTGAACCCAAATACATTCCCCACAATGGAAGTAAACATGTTAGTAACGGAACCTTCTTCAAAAAGATCTAAAGGATAAGCTACATAAGCAATATATTGCTCTTCTTCTCCAGCAACGGGTTCGATGTGATAGCATCGTCCTTTGTAACGGTCAAGGCTAGTAAGTCCATCAGTCCACACAGTGGTCCATGTACCAGTGGAAGATTCGGCAGCTACTGCAGCCCCCGCTTCTTCAGGGGGAACTCCAGGTTGCGGAGAAACTCGGAATGCTGCCAATATATCAGTAT
>MA5
TCCCAATTTTGGTTTAATAGTACATCCTAGTAGAGGGCGGCCGTATTTGTTCAATCTATCTCTTTCCACTTGGATTCCATGAGGTGGACCTTGGAAAGTTTTGGAATAAGCAGGAGGAATTCGCAAATCCTCCAAGCGTAGAGCTCGGAGAGCTTTGAACCCAAATACATTCCCCACAATGGAAGTAAACATGTTAGTAACGGAACCTTCTTCAAAAAGATCTAAAGGATAAGCTACATAAGCAATATATTGCTCTTCTTCTCCAGCAACGGGTTCGATGTGATAGCATCGTCCTTTGTAACGGTCAAGGCTAGTAAGTCCATCAGTCCACACAGTGGTCCATGTACCAGTGGAAGATTCGGCAGCTACTGCAGCCCCCGCTTCTTCAGGGGGAACTCCAGGTTGCGGAGAAACTCGGAATGCTGCCAATATATCAGTAT
>MA6
TCCCAATTTTGGTTTAATAGTACATCCTAGTAGAGGGCGGCCGTATTTGTTCAATCTATCTCTTTCCACTTGGATTCCATGAGGTGGACCTTGGAAAGTTTTGGAATAAGCAGGAGGAATTCGCAAATCCTCCAAGCGTAGAGCTCGGAGAGCTTTGAACCCAAATACATTCCCCACAATGGAAGTAAACATGTTAGTAACGGAACCTTCTTCAAAAAGATCTAAAGGATAAGCTACATAAGCAATATATTGCTCTTCTTCTCCAGCAACGGGTTCGATGTGATAGCATCGTCCTTTGTAACGGTCAAGGCTAGTAAGTCCATCAGTCCACACAGTGGTCCATGTACCAGTGGAAGATTCGGCAGCTACTGCAGCCCCCGCTTCTTCAGGGGGAACTCCAGGTTGCGGAGAAACTCGGAATGCTGCCAATATATCAGTAT
>MA7
TCCCAATTTTGGTTTAATAGTACATCCTAGTAGAGGGCGGCCGTATTTGTTCAATCTATCTCTTTCCACTTGGATTCCATGAGGTGGACCTTGGAAAGTTTTGGAATAAGCAGGAGGAATTCGCAAATCCTCCAAGCGTAGAGCTCGGAGAGCTTTGAACCCAAATACATTCCCCACAATGGAAGTAAACATGTTAGTAACGGAACCTTCTTCAAAAAGATCTAAAGGATAAGCTACATAAGCAATATATTGCTCTTCTTCTCCAGCAACGGGTTCGATGTGATAGCATCGTCCTTTGTAACGGTCAAGGCTAGTAAGTCCATCAGTCCACACAGTGGTCCATGTACCAGTGGAAGATTCGGCAGCTACTGCAGCCCCCGCTTCTTCAGGGGGAACTCCAGGTTGCGGAGAAACTCGGAATGCTGCCAATATATCAGTAT
>MA8
TCCCAATTTTGGTTTAATAGTACATCCTAGTAGAGGGCGGCCGTATTTGTTCAATCTATCTCTTTCCACTTGGATTCCATGAGGTGGACCTTGGAAAGTTTTGGAATAGGCAGGAGGAATTCGCAAATCCTCCAAGCGTAGAGCTCGGAGAGCTTTGAACCCAAATACATTCCCGACAATGGAAGTAAACATGTTAGTAACGGAACCTTCTTCAAAAAGATCTAAAGGATAAGCTACATAAGCAATATATTGCTCTTCTTCTCCAGCAACAGGTTCGATGTGATAGCATCGTCCTTTGTAACGGTCAAGGCTAGTAAGTCCATCAGTCCACACAGTGGTCCATGTACCAGTGGAAGATTCGGCAGCTACTGCAGCCCCCGCTTCTTCAGGGGGAACTCCAGGTTGCGGAGAAACTCGGAATGCTGCCAATATATCAGTAT
>MA9
TCCCAATTTTGGTTTAATAGTACATCCTAGTAGAGGGCGGCCGTATTTGTTCAATCTATCTCTTTCCACTTGGATTCCATGAGGTGGACCTTGGAAAGTTTTGGAATAGGCAGGAGGAATTCGCAAATCCTCCAAGCGTAGAGCTCGGAGAGCTTTGAACCCAAATACATTCCCGACAATGGAAGTAAACATGTTAGTAACGGAACCTTCTTCAAAAAGATCTAAAGGATAAGCTACATAAGCAATATATTGCTCTTCTTCTCCAGCAACAGGTTCGATGTGATAGCATCGTCCTTTGTAACGGTCAAGGCTAGTAAGTCCATCAGTCCACACAGTGGTCCATGTACCAGTGGAAGATTCGGCAGCTACTGCAGCCCCCGCTTCTTCAGGGGGAACTCCAGGTTGCGGAGAAACTCGGAATGCTGCCAATATATCAGTAT
>MA10
TCCCAATTTTGGTTTAATAGTACATCCTAGTAGAGGGCGGCCGTATTTGTTCAATCTATCTCTTTCCACTTGGATTCCATGAGGTGGACCTTGGAAAGTTTTGGAATAGGCAGGAGGAATTCGCAAATCCTCCAAGCGTAGAGCTCGGAGAGCTTTGAACCCAAATACATTCCCGACAATGGAAGTAAACATGTTAGTAACGGAACCTTCTTCAAAAAGATCTAAAGGATAAGCTACATAAGCAATATATTGCTCTTCTTCTCCAGCAACAGGTTCGATGTGATAGCATCGTCCTTTGTAACGGTCAAGGCTAGTAAGTCCATCAGTCCACACAGTGGTCCATGTACCAGTGGAAGATTCGGCAGCTACTGCAGCCCCCGCTTCTTCAGGGGGAACTCCAGGTTGCGGAGAAACTCGGAATGCTGCCAATATATCAGTAT
>MA11
TCCCAATTTTGGTTTAATAGTACATCCTAGTAGAGGGCGGCCGTATTTGTTCAATCTATCTCTTTCCACTTGGATTCCATGAGGTGGACCTTGGAAAGTTTTGGAATAGGCAGGAGGAATTCGCAAATCCTCCAAGCGTAGAGCTCGGAGAGCTTTGAACCCAAATACATTCCCGACAATGGAAGTAAACATGTTAGTAACGGAACCTTCTTCAAAAAGATCTAAAGGATAAGCTACATAAGCAATATATTGCTCTTCTTCTCCAGCAACAGGTTCGATGTGATAGCATCGTCCTTTGTAACGGTCAAGGCTAGTAAGTCCATCAGTCCACACAGTGGTCCATGTACCAGTGGAAGATTCGGCAGCTACTGCAGCCCCCGCTTCTTCAGGGGGAACTCCAGGTTGCGGAGAAACTCGGAATGCTGCCAATATATCAGTAT
>MA12
TCCCAATTTTGGTTTAATAGTACATCCTAGTAGAGGGCGGCCGTATTTGTTCAATCTATCTCTTTCCACTTGGATTCCATGAGGTGGACCTTGGAAAGTTTTGGAATAGGCAGGAGGAATTCGCAAATCCTCCAAGCGTAGAGCTCGGAGAGCTTTGAACCCAAATACATTCCCGACAATGGAAGTAAACATGTTAGTAACGGAACCTTCTTCAAAAAGATCTAAAGGATAAGCTACATAAGCAATATATTGCTCTTCTTCTCCAGCAACAGGTTCGATGTGATAGCATCGTCCTTTGTAACGGTCAAGGCTAGTAAGTCCATCAGTCCACACAGTGGTCCATGTACCAGTGGAAGATTCGGCAGCTACTGCAGCCCCCGCTTCTTCAGGGGGAACTCCAGGTTGCGGAGAAACTCGGAATGCTGCCAATATATCAGTAT
>MA13
TCCCAATTTTGGTTTAATAGTACATCCTAGTAGAGGGCGGCCGTATTTGTTCAATCTATCTCTTTCCACTTGGATTCCATGAGGTGGACCTTGGAAAGTTTTGGAATAGGCAGGAGGAATTCGCAAATCCTCCAAGCGTAGAGCTCGGAGAGCTTTGAACCCAAATACATTCCCGACAATGGAAGTAAACATGTTAGTAACGGAACCTTCTTCAAAAAGATCTAAAGGATAAGCTACATAAGCAATATATTGCTCTTCTTCTCCAGCAACAGGTTCGATGTGATAGCATCGTCCTTTGTAACGGTCAAGGCTAGTAAGTCCATCAGTCCACACAGTGGTCCATGTACCAGTGGAAGATTCGGCAGCTACTGCAGCCCCCGCTTCTTCAGGGGGAACTCCAGGTTGCGGAGAAACTCGGAATGCTGCCAATATATCAGTAT
>MA14
TCCCAATTTTGGTTTAATAGTACATCCTAGTAGAGGGCGGCCGTATTTGTTCAATCTATCTCTTTCCACTTGGATTCCATGAGGTGGACCTTGGAAAGTTTTGGAATAGGCAGGAGGAATTCGCAAATCCTCCAAGCGTAGAGCTCGGAGAGCTTTGAACCCAAATACATTCCCGACAATGGAAGTAAACATGTTAGTAACGGAACCTTCTTCAAAAAGATCTAAAGGATAAGCTACATAAGCAATATATTGCTCTTCTTCTCCAGCAACAGGTTCGATGTGATAGCATCGTCCTTTGTAACGGTCAAGGCTAGTAAGTCCATCAGTCCACACAGTGGTCCATGTACCAGTGGAAGATTCGGCAGCTACTGCAGCCCCCGCTTCTTCAGGGGGAACTCCAGGTTGCGGAGAAACTCGGAATGCTGCCAATATATCAGTAT
>MA15
TCCCAATTTTGGTTTAATAGTACATCCTAGTAGAGGGCGGCCGTATTTGTTCAATCTATCTCTTTCCACTTGGATTCCATGAGGTGGACCTTGGAAAGTTTTGGAATAGGCAGGAGGAATTCGCAAATCCTCCAAGCGTAGAGCTCGGAGAGCTTTGAACCCAAATACATTCCCGACAATGGAAGTAAACATGTTAGTAACGGAACCTTCTTCAAAAAGATCTAAAGGATAAGCTACATAAGCAATATATTGCTCTTCTTCTCCAGCAACAGGTTCGATGTGATAGCATCGTCCTTTGTAACGGTCAAGGCTAGTAAGTCCATCAGTCCACACAGTGGTCCATGTACCAGTGGAAGATTCGGCAGCTACTGCAGCCCCCGCTTCTTCAGGGGGAACTCCAGGTTGCGGAGAAACTCGGAATGCTGCCAATATATCAGTAT
>MA16
TCCCAATTTTGGTTTAATAGTACATCCTAGTAGAGGGCGGCCGTATTTGTTCAATCTATCTCTTTCCACTTGGATTCCATGAGGTGGACCTTGGAAAGTTTTGGAATAGGCAGGAGGAATTCGCAAATCCTCCAAGCGTAGAGCTCGGAGAGCTTTGAACCCAAATACATTCCCGACAATGGAAGTAAACATGTTAGTAACGGAACCTTCTTCAAAAAGATCTAAAGGATAAGCTACATAAGCAATATATTGCTCTTCTTCTCCAGCAACAGGTTCGATGTGATAGCATCGTCCTTTGTAACGGTCAAGGCTAGTAAGTCCATCAGTCCACACAGTGGTCCATGTACCAGTGGAAGATTCGGCAGCTACTGCAGCCCCCGCTTCTTCAGGGGGAACTCCAGGTTGCGGAGAAACTCGGAATGCTGCCAATATATCAGTAT
>MA17
TCCCAATTTTGGTTTAATAGTACATCCTAGTAGAGGGCGGCCGTATTTGTTCAATCTATCTCTTTCCACTTGGATTCCATGAGGTGGACCTTGGAAAGTTTTGGAATAGGCAGGAGGAATTCGCAAATCCTCCAAGCGTAGAGCTCGGAGAGCTTTGAACCCAAATACATTCCCGACAATGGAAGTAAACATGTTAGTAACGGAACCTTCTTCAAAAAGATCTAAAGGATAAGCTACATAAGCAATATATTGCTCTTCTTCTCCAGCAACAGGTTCGATGTGATAGCATCGTCCTTTGTAACGGTCAAGGCTAGTAAGTCCATCAGTCCACACAGTGGTCCATGTACCAGTGGAAGATTCGGCAGCTACTGCAGCCCCCGCTTCTTCAGGGGGAACTCCAGGTTGCGGAGAAACTCGGAATGCTGCCAATATATCAGTAT
>MA18
TCCCAATTTTGGTTTAATAGTACATCCTAGTAGAGGGCGGCCGTATTTGTTCAATCTATCTCTTTCCACTTGGATTCCATGAGGTGGACCTTGGAAAGTTTTGGAATAGGCAGGAGGAATTCGCAAATCCTCCAAGCGTAGAGCTCGGAGAGCTTTGAACCCAAATACATTCCCGACAATGGAAGTAAACATGTTAGTAACGGAACCTTCTTCAAAAAGATCTAAAGGATAAGCTACATAAGCAATATATTGCTCTTCTTCTCCAGCAACAGGTTCGATGTGATAGCATCGTCCTTTGTAACGGTCAAGGCTAGTAAGTCCATCAGTCCACACAGTGGTCCATGTACCAGTGGAAGATTCGGCAGCTACTGCAGCCCCCGCTTCTTCAGGGGGAACTCCAGGTTGCGGAGAAACTCGGAATGCTGCCAATATATCAGTAT
>MA19
TCCCAATTTTGGTTTAATAGTACATCCTAGTAGAGGGCGGCCGTATTTGTTCAATCTATCTCTTTCCACTTGGATTCCATGAGGTGGACCTTGGAAAGTTTTGGAATAGGCAGGAGGAATTCGCAAATCCTCCAAGCGTAGAGCTCGGAGAGCTTTGAACCCAAATACATTCCCGACAATGGAAGTAAACATGTTAGTAACGGAACCTTCTTCAAAAAGATCTAAAGGATAAGCTACATAAGCAATATATTGCTCTTCTTCTCCAGCAACAGGTTCGATGTGATAGCATCGTCCTTTGTAACGGTCAAGGCTAGTAAGTCCATCAGTCCACACAGTGGTCCATGTACCAGTGGAAGATTCGGCAGCTACTGCAGCCCCCGCTTCTTCAGGGGGAACTCCAGGTTGCGGAGAAACTCGGAATGCTGCCAATATATCAGTAT
>MA20
TCCCAATTTTGGTTTAATAGTACATCCTAGTAGAGGGCGGCCGTATTTGTTCAATCTATCTCTTTCCACTTGGATTCCATGAGGTGGACCTTGGAAAGTTTTGGAATAAGCAGGAGGAATTCGCAAATCCTCCAAGCGTAGAGCTCGGAGAGCTTTGAACCCAAATACATTCCCCACAATGGAAGTAAACATGTTAGTAACGGAACCTTCTTCAAAAAGATCTAAAGGATAAGCTACATAAGCAATATATTGCTCTTCTTCTCCAGCAACGGGTTCGATGTGATAGCATCGTCCTTTGTAACGGTCAAGGCTAGTAAGTCCATCAGTCCACACAGTGGTCCATGTACCAGTGGAAGATTCGGCAGCTACTGCAGCCCCCGCTTCTTCAGGGGGAACTCCAGGTTGCGGAGAAACTCGGAATGCTGCCAATATATCAGTAT
>MA21
TCCCAATTTTGGTTTAATAGTACATCCTAGTAGAGGGCGGCCGTATTTGTTCAATCTATCTCTTTCCACTTGGATTCCATGAGGTGGACCTTGGAAAGTTTTGGAATAGGCAGGAGGAATTCGCAAATCCTCCAAGCGTAGAGCTCGGAGAGCTTTGAACCCAAATACATTCCCGACAATGGAAGTAAACATGTTAGTAACGGAACCTTCTTCAAAAAGATCTAAAGGATAAGCTACATAAGCAATATATTGCTCTTCTTCTCCAGCAACAGGTTCGATGTGATAGCATCGTCCTTTGTAACGGTCAAGGCTAGTAAGTCCATCAGTCCACACAGTGGTCCATGTACCAGTGGAAGATTCGGCAGCTACTGCAGCCCCCGCTTCTTCAGGGGGAACTCCAGGTTGCGGAGAAACTCGGAATGCTGCCAATATATCAGTAT
>MA22
TCCCAATTTTGGTTTAATAGTACATCCTAGTAGAGGGCGGCCGTATTTGTTCAATCTATCTCTTTCCACTTGGATTCCATGAGGTGGACCTTGGAAAGTTTTGGAATAGGCAGGAGGAATTCGCAAATCCTCCAAGCGTAGAGCTCGGAGAGCTTTGAACCCAAATACATTCCCGACAATGGAAGTAAACATGTTAGTAACGGAACCTTCTTCAAAAAGATCTAAAGGATAAGCTACATAAGCAATATATTGCTCTTCTTCTCCAGCAACAGGTTCGATGTGATAGCATCGTCCTTTGTAACGGTCAAGGCTAGTAAGTCCATCAGTCCACACAGTGGTCCATGTACCAGTGGAAGATTCGGCAGCTACTGCAGCCCCCGCTTCTTCAGGGGGAACTCCAGGTTGCGGAGAAACTCGGAATGCTGCCAATATATCAGTAT
>MA23
TCCCAATTTTGGTTTAATAGTACATCCTAGTAGAGGGCGGCCGTATTTGTTCAATCTATCTCTTTCCACTTGGATTCCATGAGGTGGACCTTGGAAAGTTTTGGAATAGGCAGGAGGAATTCGCAAATCCTCCAAGCGTAGAGCTCGGAGAGCTTTGAACCCAAATACATTCCCGACAATGGAAGTAAACATGTTAGTAACGGAACCTTCTTCAAAAAGATCTAAAGGATAAGCTACATAAGCAATATATTGCTCTTCTTCTCCAGCAACAGGTTCGATGTGATAGCATCGTCCTTTGTAACGGTCAAGGCTAGTAAGTCCATCAGTCCACACAGTGGTCCATGTACCAGTGGAAGATTCGGCAGCTACTGCAGCCCCCGCTTCTTCAGGGGGAACTCCAGGTTGCGGAGAAACTCGGAATGCTGCCAATATATCAGTAT
>MA25
TCCCAATTTTGGTTTAATAGTACATCCTAGTAGAGGGCGGCCGTATTTGTTCAATCTATCTCTTTCCACTTGGATTCCATGAGGTGGACCTTGGAAAGTTTTGGAATAGGCAGGAGGAATTCGCAAATCCTCCAAGCGTAGAGCTCGGAGAGCTTTGAACCCAAATACATTCCCGACAATGGAAGTAAACATGTTAGTAACGGAACCTTCTTCAAAAAGATCTAAAGGATAAGCTACATAAGCAATATATTGCTCTTCTTCTCCAGCAACAGGTTCGATGTGATAGCATCGTCCTTTGTAACGGTCAAGGCTAGTAAGTCCATCAGTCCACACAGTGGTCCATGTACCAGTGGAAGATTCGGCAGCTACTGCAGCCCCCGCTTCTTCAGGGGGAACTCCAGGTTGCGGAGAAACTCGGAATGCTGCCAATATATCAGTAT
>MA26
TCCCAATTTTGGTTTAATAGTACATCCTAGTAGAGGGCGGCCGTATTTGTTCAATCTATCTCTTTCCACTTGGATTCCATGAGGTGGACCTTGGAAAGTTTTGGAATAGGCAGGAGGAATTCGCAAATCCTCCAAGCGTAGAGCTCGGAGAGCTTTGAACCCAAATACATTCCCGACAATGGAAGTAAACATGTTAGTAACGGAACCTTCTTCAAAAAGATCTAAAGGATAAGCTACATAAGCAATATATTGCTCTTCTTCTCCAGCAACAGGTTCGATGTGATAGCATCGTCCTTTGTAACGGTCAAGGCTAGTAAGTCCATCAGTCCACACAGTGGTCCATGTACCAGTGGAAGATTCGGCAGCTACTGCAGCCCCCGCTTCTTCAGGGGGAACTCCAGGTTGCGGAGAAACTCGGAATGCTGCCAATATATCAGTAT
>MA27
TCCCAATTTTGGTTTAATAGTACATCCTAGTAGAGGGCGGCCGTATTTGTTCAATCTATCTCTTTCCACTTGGATTCCATGAGGTGGACCTTGGAAAGTTTTGGAATAGGCAGGAGGAATTCGCAAATCCTCCAAGCGTAGAGCTCGGAGAGCTTTGAACCCAAATACATTCCCGACAATGGAAGTAAACATGTTAGTAACGGAACCTTCTTCAAAAAGATCTAAAGGATAAGCTACATAAGCAATATATTGCTCTTCTTCTCCAGCAACAGGTTCGATGTGATAGCATCGTCCTTTGTAACGGTCAAGGCTAGTAAGTCCATCAGTCCACACAGTGGTCCATGTACCAGTGGAAGATTCGGCAGCTACTGCAGCCCCCGCTTCTTCAGGGGGAACTCCAGGTTGCGGAGAAACTCGGAATGCTGCCAATATATCAGTAT
>MTR1
TCCCAATTTTGGTTTAATAGTACATCCTAGTAGAGGGCGGCCGTATTTGTTCAATCTATCTCTTTCCACTTGGATTCCATGAGGTGGACCTTGGAAAGTTTTGGAATAGGCAGGAGGAATTCGCAAATCCTCCAAGCGTAGAGCTCGGAGAGCTTTGAACCCAAATACATTCCCGACAATGGAAGTAAACATGTTAGTAACGGAACCTTCTTCAAAAAGATCTAAAGGATAAGCTACATAAGCAATATATTGCTCTTCTTCTCCAGCAACAGGTTCGATGTGATAGCATCGTCCTTTGTAACGGTCAAGGCTAGTAAGTCCATCAGTCCACACAGTGGTCCATGTACCAGTGGAAGATTCGGCAGCTACTGCAGCCCCCGCTTCTTCAGGGGGAACTCCAGGTTGCGGAGAAACTCGGAATGCTGCCAATATATCAGTAT
>MTR2
TCCCAATTTTGGTTTAATAGTACATCCTAGTAGAGGGCGGCCGTATTTGTTCAATCTATCTCTTTCCACTTGGATTCCATGAGGTGGACCTTGGAAAGTTTTGGAATAGGCAGGAGGAATTCGCAAATCCTCCAAGCGTAGAGCTCGGAGAGCTTTGAACCCAAATACATTCCCGACAATGGAAGTAAACATGTTAGTAACGGAACCTTCTTCAAAAAGATCTAAAGGATAAGCTACATAAGCAATATATTGCTCTTCTTCTCCAGCAACAGGTTCGATGTGATAGCATCGTCCTTTGTAACGGTCAAGGCTAGTAAGTCCATCAGTCCACACAGTGGTCCATGTACCAGTGGAAGATTCGGCAGCTACTGCAGCCCCCGCTTCTTCAGGGGGAACTCCAGGTTGCGGAGAAACTCGGAATGCTGCCAATATATCAGTAT
>MTR3
TCCCAATTTTGGTTTAATAGTACATCCTAGTAGAGGGCGGCCGTATTTGTTCAATCTATCTCTTTCCACTTGGATTCCATGAGGTGGACCTTGGAAAGTTTTGGAATAGGCAGGAGGAATTCGCAAATCCTCCAAGCGTAGAGCTCGGAGAGCTTTGAACCCAAATACATTCCCGACAATGGAAGTAAACATGTTAGTAACGGAACCTTCTTCAAAAAGATCTAAAGGATAAGCTACATAAGCAATATATTGCTCTTCTTCTCCAGCAACAGGTTCGATGTGATAGCATCGTCCTTTGTAACGGTCAAGGCTAGTAAGTCCATCAGTCCACACAGTGGTCCATGTACCAGTGGAAGATTCGGCAGCTACTGCAGCCCCCGCTTCTTCAGGGGGAACTCCAGGTTGCGGAGAAACTCGGAATGCTGCCAATATATCAGTAT
>MTR4
TCCCAATTTTGGTTTAATAGTACATCCTAGTAGAGGGCGGCCGTATTTGTTCAATCTATCTCTTTCCACTTGGATTCCATGAGGTGGACCTTGGAAAGTTTTGGAATAGGCAGGAGGAATTCGCAAATCCTCCAAGCGTAGAGCTCGGAGAGCTTTGAACCCAAATACATTCCCGACAATGGAAGTAAACATGTTAGTAACGGAACCTTCTTCAAAAAGATCTAAAGGATAAGCTACATAAGCAATATATTGCTCTTCTTCTCCAGCAACAGGTTCGATGTGATAGCATCGTCCTTTGTAACGGTCAAGGCTAGTAAGTCCATCAGTCCACACAGTGGTCCATGTACCAGTGGAAGATTCGGCAGCTACTGCAGCCCCCGCTTCTTCAGGGGGAACTCCAGGTTGCGGAGAAACTCGGAATGCTGCCAATATATCAGTAT
>MTR5
TCCCAATTTTGGTTTAATAGTACATCCTAGTAGAGGGCGGCCGTATTTGTTCAATCTATCTCTTTCCACTTGGATTCCATGAGGTGGACCTTGGAAAGTTTTGGAATAGGCAGGAGGAATTCGCAAATCCTCCAAGCGTAGAGCTCGGAGAGCTTTGAACCCAAATACATTCCCGACAATGGAAGTAAACATGTTAGTAACGGAACCTTCTTCAAAAAGATCTAAAGGATAAGCTACATAAGCAATATATTGCTCTTCTTCTCCAGCAACAGGTTCGATGTGATAGCATCGTCCTTTGTAACGGTCAAGGCTAGTAAGTCCATCAGTCCACACAGTGGTCCATGTACCAGTGGAAGATTCGGCAGCTACTGCAGCCCCCGCTTCTTCAGGGGGAACTCCAGGTTGCGGAGAAACTCGGAATGCTGCCAATATATCAGTAT
>MTR6
TCCCAATTTTGGTTTAATAGTACATCCTAGTAGAGGGCGGCCGTATTTGTTCAATCTATCTCTTTCCACTTGGATTCCATGAGGTGGACCTTGGAAAGTTTTGGAATAGGCAGGAGGAATTCGCAAATCCTCCAAGCGTAGAGCTCGGAGAGCTTTGAACCCAAATACATTCCCGACAATGGAAGTAAACATGTTAGTAACGGAACCTTCTTCAAAAAGATCTAAAGGATAAGCTACATAAGCAATATATTGCTCTTCTTCTCCAGCAACAGGTTCGATGTGATAGCATCGTCCTTTGTAACGGTCAAGGCTAGTAAGTCCATCAGTCCACACAGTGGTCCATGTACCAGTGGAAGATTCGGCAGCTACTGCAGCCCCCGCTTCTTCAGGGGGAACTCCAGGTTGCGGAGAAACTCGGAATGCTGCCAATATATCAGTAT
>MTR7
TCCCAATTTTGGTTTAATAGTACATCCTAGTAGAGGGCGGCCGTATTTGTTCAATCTATCTCTTTCCACTTGGATTCCATGAGGTGGACCTTGGAAAGTTTTGGAATAGGCAGGAGGAATTCGCAAATCCTCCAAGCGTAGAGCTCGGAGAGCTTTGAACCCAAATACATTCCCGACAATGGAAGTAAACATGTTAGTAACGGAACCTTCTTCAAAAAGATCTAAAGGATAAGCTACATAAGCAATATATTGCTCTTCTTCTCCAGCAACAGGTTCGATGTGATAGCATCGTCCTTTGTAACGGTCAAGGCTAGTAAGTCCATCAGTCCACACAGTGGTCCATGTACCAGTGGAAGATTCGGCAGCTACTGCAGCCCCCGCTTCTTCAGGGGGAACTCCAGGTTGCGGAGAAACTCGGAATGCTGCCAATATATCAGTAT
>MTR8
TCCCAATTTTGGTTTAATAGTACATCCTAGTAGAGGGCGGCCGTATTTGTTCAATCTATCTCTTTCCACTTGGATTCCATGAGGTGGACCTTGGAAAGTTTTGGAATAGGCAGGAGGAATTCGCAAATCCTCCAAGCGTAGAGCTCGGAGAGCTTTGAACCCAAATACATTCCCGACAATGGAAGTAAACATGTTAGTAACGGAACCTTCTTCAAAAAGATCTAAAGGATAAGCTACATAAGCAATATATTGCTCTTCTTCTCCAGCAACAGGTTCGATGTGATAGCATCGTCCTTTGTAACGGTCAAGGCTAGTAAGTCCATCAGTCCACACAGTGGTCCATGTACCAGTGGAAGATTCGGCAGCTACTGCAGCCCCCGCTTCTTCAGGGGGAACTCCAGGTTGCGGAGAAACTCGGAATGCTGCCAATATATCAGTAT
>MTR9
TCCCAATTTTGGTTTAATAGTACATCCTAGTAGAGGGCGGCCGTATTTGTTCAATCTATCTCTTTCCACTTGGATTCCATGAGGTGGACCTTGGAAAGTTTTGGAATAGGCAGGAGGAATTCGCAAATCCTCCAAGCGTAGAGCTCGGAGAGCTTTGAACCCAAATACATTCCCGACAATGGAAGTAAACATGTTAGTAACGGAACCTTCTTCAAAAAGATCTAAAGGATAAGCTACATAAGCAATATATTGCTCTTCTTCTCCAGCAACAGGTTCGATGTGATAGCATCGTCCTTTGTAACGGTCAAGGCTAGTAAGTCCATCAGTCCACACAGTGGTCCATGTACCAGTGGAAGATTCGGCAGCTACTGCAGCCCCCGCTTCTTCAGGGGGAACTCCAGGTTGCGGAGAAACTCGGAATGCTGCCAATATATCAGTAT
>MTR10
TCCCAATTTTGGTTTAATAGTACATCCTAGTAGAGGGCGGCCGTATTTGTTCAATCTATCTCTTTCCACTTGGATTCCATGAGGTGGACCTTGGAAAGTTTTGGAATAGGCAGGAGGAATTCGCAAATCCTCCAAGCGTAGAGCTCGGAGAGCTTTGAACCCAAATACATTCCCGACAATGGAAGTAAACATGTTAGTAACGGAACCTTCTTCAAAAAGATCTAAAGGATAAGCTACATAAGCAATATATTGCTCTTCTTCTCCAGCAACAGGTTCGATGTGATAGCATCGTCCTTTGTAACGGTCAAGGCTAGTAAGTCCATCAGTCCACACAGTGGTCCATGTACCAGTGGAAGATTCGGCAGCTACTGCAGCCCCCGCTTCTTCAGGGGGAACTCCAGGTTGCGGAGAAACTCGGAATGCTGCCAATATATCAGTAT
>MTR11
TCCCAATTTTGGTTTAATAGTACATCCTAGTAGAGGGCGGCCGTATTTGTTCAATCTATCTCTTTCCACTTGGATTCCATGAGGTGGACCTTGGAAAGTTTTGGAATAGGCAGGAGGAATTCGCAAATCCTCCAAGCGTAGAGCTCGGAGAGCTTTGAACCCAAATACATTCCCGACAATGGAAGTAAACATGTTAGTAACGGAACCTTCTTCAAAAAGATCTAAAGGATAAGCTACATAAGCAATATATTGCTCTTCTTCTCCAGCAACAGGTTCGATGTGATAGCATCGTCCTTTGTAACGGTCAAGGCTAGTAAGTCCATCAGTCCACACAGTGGTCCATGTACCAGTGGAAGATTCGGCAGCTACTGCAGCCCCCGCTTCTTCAGGGGGAACTCCAGGTTGCGGAGAAACTCGGAATGCTGCCAATATATCAGTAT
>MTR12
TCCCAATTTTGGTTTAATAGTACATCCTAGTAGAGGGCGGCCGTATTTGTTCAATCTATCTCTTTCCACTTGGATTCCATGAGGTGGACCTTGGAAAGTTTTGGAATAGGCAGGAGGAATTCGCAAATCCTCCAAGCGTAGAGCTCGGAGAGCTTTGAACCCAAATACATTCCCGACAATGGAAGTAAACATGTTAGTAACGGAACCTTCTTCAAAAAGATCTAAAGGATAAGCTACATAAGCAATATATTGCTCTTCTTCTCCAGCAACAGGTTCGATGTGATAGCATCGTCCTTTGTAACGGTCAAGGCTAGTAAGTCCATCAGTCCACACAGTGGTCCATGTACCAGTGGAAGATTCGGCAGCTACTGCAGCCCCCGCTTCTTCAGGGGGAACTCCAGGTTGCGGAGAAACTCGGAATGCTGCCAATATATCAGTAT
>MTR13
TCCCAATTTTGGTTTAATAGTACATCCTAGTAGAGGGCGGCCGTATTTGTTCAATCTATCTCTTTCCACTTGGATTCCATGAGGTGGACCTTGGAAAGTTTTGGAATAGGCAGGAGGAATTCGCAAATCCTCCAAGCGTAGAGCTCGGAGAGCTTTGAACCCAAATACATTCCCGACAATGGAAGTAAACATGTTAGTAACGGAACCTTCTTCAAAAAGATCTAAAGGATAAGCTACATAAGCAATATATTGCTCTTCTTCTCCAGCAACAGGTTCGATGTGATAGCATCGTCCTTTGTAACGGTCAAGGCTAGTAAGTCCATCAGTCCACACAGTGGTCCATGTACCAGTGGAAGATTCGGCAGCTACTGCAGCCCCCGCTTCTTCAGGGGGAACTCCAGGTTGCGGAGAAACTCGGAATGCTGCCAATATATCAGTAT
>MTR14
TCCCAATTTTGGTTTAATAGTACATCCTAGTAGAGGGCGGCCGTATTTGTTCAATCTATCTCTTTCCACTTGGATTCCATGAGGTGGACCTTGGAAAGTTTTGGAATAGGCAGGAGGAATTCGCAAATCCTCCAAGCGTAGAGCTCGGAGAGCTTTGAACCCAAATACATTCCCGACAATGGAAGTAAACATGTTAGTAACGGAACCTTCTTCAAAAAGATCTAAAGGATAAGCTACATAAGCAATATATTGCTCTTCTTCTCCAGCAACAGGTTCGATGTGATAGCATCGTCCTTTGTAACGGTCAAGGCTAGTAAGTCCATCAGTCCACACAGTGGTCCATGTACCAGTGGAAGATTCGGCAGCTACTGCAGCCCCCGCTTCTTCAGGGGGAACTCCAGGTTGCGGAGAAACTCGGAATGCTGCCAATATATCAGTAT
>MTR15
TCCCAATTTTGGTTTAATAGTACATCCTAGTAGAGGGCGGCCGTATTTGTTCAATCTATCTCTTTCCACTTGGATTCCATGAGGTGGACCTTGGAAAGTTTTGGAATAGGCAGGAGGAATTCGCAAATCCTCCAAGCGTAGAGCTCGGAGAGCTTTGAACCCAAATACATTCCCGACAATGGAAGTAAACATGTTAGTAACGGAACCTTCTTCAAAAAGATCTAAAGGATAAGCTACATAAGCAATATATTGCTCTTCTTCTCCAGCAACAGGTTCGATGTGATAGCATCGTCCTTTGTAACGGTCAAGGCTAGTAAGTCCATCAGTCCACACAGTGGTCCATGTACCAGTGGAAGATTCGGCAGCTACTGCAGCCCCCGCTTCTTCAGGGGGAACTCCAGGTTGCGGAGAAACTCGGAATGCTGCCAATATATCAGTAT
>MTR16
TCCCAATTTTGGTTTAATAGTACATCCTAGTAGAGGGCGGCCGTATTTGTTCAATCTATCTCTTTCCACTTGGATTCCATGAGGTGGACCTTGGAAAGTTTTGGAATAGGCAGGAGGAATTCGCAAATCCTCCAAGCGTAGAGCTCGGAGAGCTTTGAACCCAAATACATTCCCGACAATGGAAGTAAACATGTTAGTAACGGAACCTTCTTCAAAAAGATCTAAAGGATAAGCTACATAAGCAATATATTGCTCTTCTTCTCCAGCAACAGGTTCGATGTGATAGCATCGTCCTTTGTAACGGTCAAGGCTAGTAAGTCCATCAGTCCACACAGTGGTCCATGTACCAGTGGAAGATTCGGCAGCTACTGCAGCCCCCGCTTCTTCAGGGGGAACTCCAGGTTGCGGAGAAACTCGGAATGCTGCCAATATATCAGTAT
>MTR17
TCCCAATTTTGGTTTAATAGTACATCCTAGTAGAGGGCGGCCGTATTTGTTCAATCTATCTCTTTCCACTTGGATTCCATGAGGTGGACCTTGGAAAGTTTTGGAATAGGCAGGAGGAATTCGCAAATCCTCCAAGCGTAGAGCTCGGAGAGCTTTGAACCCAAATACATTCCCGACAATGGAAGTAAACATGTTAGTAACGGAACCTTCTTCAAAAAGATCTAAAGGATAAGCTACATAAGCAATATATTGCTCTTCTTCTCCAGCAACAGGTTCGATGTGATAGCATCGTCCTTTGTAACGGTCAAGGCTAGTAAGTCCATCAGTCCACACAGTGGTCCATGTACCAGTGGAAGATTCGGCAGCTACTGCAGCCCCCGCTTCTTCAGGGGGAACTCCAGGTTGCGGAGAAACTCGGAATGCTGCCAATATATCAGTAT
>MTR18
TCCCAATTTTGGTTTAATAGTACATCCTAGTAGAGGGCGGCCGTATTTGTTCAATCTATCTCTTTCCACTTGGATTCCATGAGGTGGACCTTGGAAAGTTTTGGAATAGGCAGGAGGAATTCGCAAATCCTCCAAGCGTAGAGCTCGGAGAGCTTTGAACCCAAATACATTCCCGACAATGGAAGTAAACATGTTAGTAACGGAACCTTCTTCAAAAAGATCTAAAGGATAAGCTACATAAGCAATATATTGCTCTTCTTCTCCAGCAACAGGTTCGATGTGATAGCATCGTCCTTTGTAACGGTCAAGGCTAGTAAGTCCATCAGTCCACACAGTGGTCCATGTACCAGTGGAAGATTCGGCAGCTACTGCAGCCCCCGCTTCTTCAGGGGGAACTCCAGGTTGCGGAGAAACTCGGAATGCTGCCAATATATCAGTAT
>MTR19
TCCCAATTTTGGTTTAATAGTACATCCTAGTAGAGGGCGGCCGTATTTGTTCAATCTATCTCTTTCCACTTGGATTCCATGAGGTGGACCTTGGAAAGTTTTGGAATAGGCAGGAGGAATTCGCAAATCCTCCAAGCGTAGAGCTCGGAGAGCTTTGAACCCAAATACATTCCCGACAATGGAAGTAAACATGTTAGTAACGGAACCTTCTTCAAAAAGATCTAAAGGATAAGCTACATAAGCAATATATTGCTCTTCTTCTCCAGCAACAGGTTCGATGTGATAGCATCGTCCTTTGTAACGGTCAAGGCTAGTAAGTCCATCAGTCCACACAGTGGTCCATGTACCAGTGGAAGATTCGGCAGCTACTGCAGCCCCCGCTTCTTCAGGGGGAACTCCAGGTTGCGGAGAAACTCGGAATGCTGCCAATATATCAGTAT
>MTR20
TCCCAATTTTGGTTTAATAGTACATCCTAGTAGAGGGCGGCCGTATTTGTTCAATCTATCTCTTTCCACTTGGATTCCATGAGGTGGACCTTGGAAAGTTTTGGAATAGGCAGGAGGAATTCGCAAATCCTCCAAGCGTAGAGCTCGGAGAGCTTTGAACCCAAATACATTCCCGACAATGGAAGTAAACATGTTAGTAACGGAACCTTCTTCAAAAAGATCTAAAGGATAAGCTACATAAGCAATATATTGCTCTTCTTCTCCAGCAACAGGTTCGATGTGATAGCATCGTCCTTTGTAACGGTCAAGGCTAGTAAGTCCATCAGTCCACACAGTGGTCCATGTACCAGTGGAAGATTCGGCAGCTACTGCAGCCCCCGCTTCTTCAGGGGGAACTCCAGGTTGCGGAGAAACTCGGAATGCTGCCAATATATCAGTAT
>SB1
TCCCAATTTTGGTTTAATAGTACATCCTAGTAGAGGGCGGCCGTATTTGTTCAATCTATCTCTTTCCACTTGGATTCCATGAGGTGGACCTTGGAAAGTTTTGGAATAGGCAGGAGGAATTCGCAAATCCTCCAAGCGTAGAGCTCGGAGAGCTTTGAACCCAAATACATTCCCGACAATGGAAGTAAACATGTTAGTAACGGAACCTTCTTCAAAAAGATCTAAAGGATAAGCTACATAAGCAATATATTGCTCTTCTTCTCCAGCAACAGGTTCGATGTGATAGCATCGTCCTTTGTAACGGTCAAGGCTAGTAAGTCCATCAGTCCACACAGTGGTCCATGTACCAGTGGAAGATTCGGCAGCTACTGCAGCCCCCGCTTCTTCAGGGGGAACTCCAGGTTGCGGAGAAACTCGGAATGCTGCCAATATATCAGTAT
>SB2
TCCCAATTTTGGTTTAATAGTACATCCTAGTAGAGGGCGGCCGTATTTGTTCAATCTATCTCTTTCCACTTGGATTCCATGAGGTGGACCTTGGAAAGTTTTGGAATAGGCAGGAGGAATTCGCAAATCCTCCAAGCGTAGAGCTCGGAGAGCTTTGAACCCAAATACATTCCCGACAATGGAAGTAAACATGTTAGTAACGGAACCTTCTTCAAAAAGATCTAAAGGATAAGCTACATAAGCAATATATTGCTCTTCTTCTCCAGCAACAGGTTCGATGTGATAGCATCGTCCTTTGTAACGGTCAAGGCTAGTAAGTCCATCAGTCCACACAGTGGTCCATGTACCAGTGGAAGATTCGGCAGCTACTGCAGCCCCCGCTTCTTCAGGGGGAACTCCAGGTTGCGGAGAAACTCGGAATGCTGCCAATATATCAGTAT
>SB3
TCCCAATTTTGGTTTAATAGTACATCCTAGTAGAGGGCGGCCGTATTTGTTCAATCTATCTCTTTCCACTTGGATTCCATGAGGTGGACCTTGGAAAGTTTTGGAATAGGCAGGAGGAATTCGCAAATCCTCCAAGCGTAGAGCTCGGAGAGCTTTGAACCCAAATACATTCCCGACAATGGAAGTAAACATGTTAGTAACGGAACCTTCTTCAAAAAGATCTAAAGGATAAGCTACATAAGCAATATATTGCTCTTCTTCTCCAGCAACAGGTTCGATGTGATAGCATCGTCCTTTGTAACGGTCAAGGCTAGTAAGTCCATCAGTCCACACAGTGGTCCATGTACCAGTGGAAGATTCGGCAGCTACTGCAGCCCCCGCTTCTTCAGGGGGAACTCCAGGTTGCGGAGAAACTCGGAATGCTGCCAATATATCAGTAT
>SB4
TCCCAATTTTGGTTTAATAGTACATCCTAGTAGAGGGCGGCCGTATTTGTTCAATCTATCTCTTTCCACTTGGATTCCATGAGGTGGACCTTGGAAAGTTTTGGAATAGGCAGGAGGAATTCGCAAATCCTCCAAGCGTAGAGCTCGGAGAGCTTTGAACCCAAATACATTCCCGACAATGGAAGTAAACATGTTAGTAACGGAACCTTCTTCAAAAAGATCTAAAGGATAAGCTACATAAGCAATATATTGCTCTTCTTCTCCAGCAACAGGTTCGATGTGATAGCATCGTCCTTTGTAACGGTCAAGGCTAGTAAGTCCATCAGTCCACACAGTGGTCCATGTACCAGTGGAAGATTCGGCAGCTACTGCAGCCCCCGCTTCTTCAGGGGGAACTCCAGGTTGCGGAGAAACTCGGAATGCTGCCAATATATCAGTAT
>SB5
TCCCAATTTTGGTTTAATAGTACATCCTAGTAGAGGGCGGCCGTATTTGTTCAATCTATCTCTTTCCACTTGGATTCCATGAGGTGGACCTTGGAAAGTTTTGGAATAGGCAGGAGGAATTCGCAAATCCTCCAAGCGTAGAGCTCGGAGAGCTTTGAACCCAAATACATTCCCGACAATGGAAGTAAACATGTTAGTAACGGAACCTTCTTCAAAAAGATCTAAAGGATAAGCTACATAAGCAATATATTGCTCTTCTTCTCCAGCAACAGGTTCGATGTGATAGCATCGTCCTTTGTAACGGTCAAGGCTAGTAAGTCCATCAGTCCACACAGTGGTCCATGTACCAGTGGAAGATTCGGCAGCTACTGCAGCCCCCGCTTCTTCAGGGGGAACTCCAGGTTGCGGAGAAACTCGGAATGCTGCCAATATATCAGTAT
>SB6
TCCCAATTTTGGTTTAATAGTACATCCTAGTAGAGGGCGGCCGTATTTGTTCAATCTATCTCTTTCCACTTGGATTCCATGAGGTGGACCTTGGAAAGTTTTGGAATAGGCAGGAGGAATTCGCAAATCCTCCAAGCGTAGAGCTCGGAGAGCTTTGAACCCAAATACATTCCCGACAATGGAAGTAAACATGTTAGTAACGGAACCTTCTTCAAAAAGATCTAAAGGATAAGCTACATAAGCAATATATTGCTCTTCTTCTCCAGCAACAGGTTCGATGTGATAGCATCGTCCTTTGTAACGGTCAAGGCTAGTAAGTCCATCAGTCCACACAGTGGTCCATGTACCAGTGGAAGATTCGGCAGCTACTGCAGCCCCCGCTTCTTCAGGGGGAACTCCAGGTTGCGGAGAAACTCGGAATGCTGCCAATATATCAGTAT
>SB7
TCCCAATTTTGGTTTAATAGTACATCCTAGTAGAGGGCGGCCGTATTTGTTCAATCTATCTCTTTCCACTTGGATTCCATGAGGTGGACCTTGGAAAGTTTTGGAATAGGCAGGAGGAATTCGCAAATCCTCCAAGCGTAGAGCTCGGAGAGCTTTGAACCCAAATACATTCCCGACAATGGAAGTAAACATGTTAGTAACGGAACCTTCTTCAAAAAGATCTAAAGGATAAGCTACATAAGCAATATATTGCTCTTCTTCTCCAGCAACAGGTTCGATGTGATAGCATCGTCCTTTGTAACGGTCAAGGCTAGTAAGTCCATCAGTCCACACAGTGGTCCATGTACCAGTGGAAGATTCGGCAGCTACTGCAGCCCCCGCTTCTTCAGGGGGAACTCCAGGTTGCGGAGAAACTCGGAATGCTGCCAATATATCAGTAT
>SB8
TCCCAATTTTGGTTTAATAGTACATCCTAGTAGAGGGCGGCCGTATTTGTTCAATCTATCTCTTTCCACTTGGATTCCATGAGGTGGACCTTGGAAAGTTTTGGAATAGGCAGGAGGAATTCGCAAATCCTCCAAGCGTAGAGCTCGGAGAGCTTTGAACCCAAATACATTCCCGACAATGGAAGTAAACATGTTAGTAACGGAACCTTCTTCAAAAAGATCTAAAGGATAAGCTACATAAGCAATATATTGCTCTTCTTCTCCAGCAACAGGTTCGATGTGATAGCATCGTCCTTTGTAACGGTCAAGGCTAGTAAGTCCATCAGTCCACACAGTGGTCCATGTACCAGTGGAAGATTCGGCAGCTACTGCAGCCCCCGCTTCTTCAGGGGGAACTCCAGGTTGCGGAGAAACTCGGAATGCTGCCAATATATCAGTAT
>SB9
TCCCAATTTTGGTTTAATAGTACATCCTAGTAGAGGGCGGCCGTATTTGTTCAATCTATCTCTTTCCACTTGGATTCCATGAGGTGGACCTTGGAAAGTTTTGGAATAGGCAGGAGGAATTCGCAAATCCTCCAAGCGTAGAGCTCGGAGAGCTTTGAACCCAAATACATTCCCGACAATGGAAGTAAACATGTTAGTAACGGAACCTTCTTCAAAAAGATCTAAAGGATAAGCTACATAAGCAATATATTGCTCTTCTTCTCCAGCAACAGGTTCGATGTGATAGCATCGTCCTTTGTAACGGTCAAGGCTAGTAAGTCCATCAGTCCACACAGTGGTCCATGTACCAGTGGAAGATTCGGCAGCTACTGCAGCCCCCGCTTCTTCAGGGGGAACTCCAGGTTGCGGAGAAACTCGGAATGCTGCCAATATATCAGTAT
>SB10
TCCCAATTTTGGTTTAATAGTACATCCTAGTAGAGGGCGGCCGTATTTGTTCAATCTATCTCTTTCCACTTGGATTCCATGAGGTGGACCTTGGAAAGTTTTGGAATAGGCAGGAGGAATTCGCAAATCCTCCAAGCGTAGAGCTCGGAGAGCTTTGAACCCAAATACATTCCCGACAATGGAAGTAAACATGTTAGTAACGGAACCTTCTTCAAAAAGATCTAAAGGATAAGCTACATAAGCAATATATTGCTCTTCTTCTCCAGCAACAGGTTCGATGTGATAGCATCGTCCTTTGTAACGGTCAAGGCTAGTAAGTCCATCAGTCCACACAGTGGTCCATGTACCAGTGGAAGATTCGGCAGCTACTGCAGCCCCCGCTTCTTCAGGGGGAACTCCAGGTTGCGGAGAAACTCGGAATGCTGCCAATATATCAGTAT
>SB11
TCCCAATTTTGGTTTAATAGTACATCCTAGTAGAGGGCGGCCGTATTTGTTCAATCTATCTCTTTCCACTTGGATTCCATGAGGTGGACCTTGGAAAGTTTTGGAATAGGCAGGAGGAATTCGCAAATCCTCCAAGCGTAGAGCTCGGAGAGCTTTGAACCCAAATACATTCCCGACAATGGAAGTAAACATGTTAGTAACGGAACCTTCTTCAAAAAGATCTAAAGGATAAGCTACATAAGCAATATATTGCTCTTCTTCTCCAGCAACAGGTTCGATGTGATAGCATCGTCCTTTGTAACGGTCAAGGCTAGTAAGTCCATCAGTCCACACAGTGGTCCATGTACCAGTGGAAGATTCGGCAGCTACTGCAGCCCCCGCTTCTTCAGGGGGAACTCCAGGTTGCGGAGAAACTCGGAATGCTGCCAATATATCAGTAT
>SB12
TCCCAATTTTGGTTTAATAGTACATCCTAGTAGAGGGCGGCCGTATTTGTTCAATCTATCTCTTTCCACTTGGATTCCATGAGGTGGACCTTGGAAAGTTTTGGAATAGGCAGGAGGAATTCGCAAATCCTCCAAGCGTAGAGCTCGGAGAGCTTTGAACCCAAATACATTCCCGACAATGGAAGTAAACATGTTAGTAACGGAACCTTCTTCAAAAAGATCTAAAGGATAAGCTACATAAGCAATATATTGCTCTTCTTCTCCAGCAACAGGTTCGATGTGATAGCATCGTCCTTTGTAACGGTCAAGGCTAGTAAGTCCATCAGTCCACACAGTGGTCCATGTACCAGTGGAAGATTCGGCAGCTACTGCAGCCCCCGCTTCTTCAGGGGGAACTCCAGGTTGCGGAGAAACTCGGAATGCTGCCAATATATCAGTAT
>SB13
TCCCAATTTTGGTTTAATAGTACATCCTAGTAGAGGGCGGCCGTATTTGTTCAATCTATCTCTTTCCACTTGGATTCCATGAGGTGGACCTTGGAAAGTTTTGGAATAGGCAGGAGGAATTCGCAAATCCTCCAAGCGTAGAGCTCGGAGAGCTTTGAACCCAAATACATTCCCGACAATGGAAGTAAACATGTTAGTAACGGAACCTTCTTCAAAAAGATCTAAAGGATAAGCTACATAAGCAATATATTGCTCTTCTTCTCCAGCAACAGGTTCGATGTGATAGCATCGTCCTTTGTAACGGTCAAGGCTAGTAAGTCCATCAGTCCACACAGTGGTCCATGTACCAGTGGAAGATTCGGCAGCTACTGCAGCCCCCGCTTCTTCAGGGGGAACTCCAGGTTGCGGAGAAACTCGGAATGCTGCCAATATATCAGTAT
>SB14
TCCCAATTTTGGTTTAATAGTACATCCTAGTAGAGGGCGGCCGTATTTGTTCAATCTATCTCTTTCCACTTGGATTCCATGAGGTGGACCTTGGAAAGTTTTGGAATAGGCAGGAGGAATTCGCAAATCCTCCAAGCGTAGAGCTCGGAGAGCTTTGAACCCAAATACATTCCCGACAATGGAAGTAAACATGTTAGTAACGGAACCTTCTTCAAAAAGATCTAAAGGATAAGCTACATAAGCAATATATTGCTCTTCTTCTCCAGCAACAGGTTCGATGTGATAGCATCGTCCTTTGTAACGGTCAAGGCTAGTAAGTCCATCAGTCCACACAGTGGTCCATGTACCAGTGGAAGATTCGGCAGCTACTGCAGCCCCCGCTTCTTCAGGGGGAACTCCAGGTTGCGGAGAAACTCGGAATGCTGCCAATATATCAGTAT
>SB15
TCCCAATTTTGGTTTAATAGTACATCCTAGTAGAGGGCGGCCGTATTTGTTCAATCTATCTCTTTCCACTTGGATTCCATGAGGTGGACCTTGGAAAGTTTTGGAATAGGCAGGAGGAATTCGCAAATCCTCCAAGCGTAGAGCTCGGAGAGCTTTGAACCCAAATACATTCCCGACAATGGAAGTAAACATGTTAGTAACGGAACCTTCTTCAAAAAGATCTAAAGGATAAGCTACATAAGCAATATATTGCTCTTCTTCTCCAGCAACAGGTTCGATGTGATAGCATCGTCCTTTGTAACGGTCAAGGCTAGTAAGTCCATCAGTCCACACAGTGGTCCATGTACCAGTGGAAGATTCGGCAGCTACTGCAGCCCCCGCTTCTTCAGGGGGAACTCCAGGTTGCGGAGAAACTCGGAATGCTGCCAATATATCAGTAT
>SB16
TCCCAATTTTGGTTTAATAGTACATCCTAGTAGAGGGCGGCCGTATTTGTTCAATCTATCTCTTTCCACTTGGATTCCATGAGGTGGACCTTGGAAAGTTTTGGAATAGGCAGGAGGAATTCGCAAATCCTCCAAGCGTAGAGCTCGGAGAGCTTTGAACCCAAATACATTCCCGACAATGGAAGTAAACATGTTAGTAACGGAACCTTCTTCAAAAAGATCTAAAGGATAAGCTACATAAGCAATATATTGCTCTTCTTCTCCAGCAACAGGTTCGATGTGATAGCATCGTCCTTTGTAACGGTCAAGGCTAGTAAGTCCATCAGTCCACACAGTGGTCCATGTACCAGTGGAAGATTCGGCAGCTACTGCAGCCCCCGCTTCTTCAGGGGGAACTCCAGGTTGCGGAGAAACTCGGAATGCTGCCAATATATCAGTAT
>SB17
TCCCAATTTTGGTTTAATAGTACATCCTAGTAGAGGGCGGCCGTATTTGTTCAATCTATCTCTTTCCACTTGGATTCCATGAGGTGGACCTTGGAAAGTTTTGGAATAGGCAGGAGGAATTCGCAAATCCTCCAAGCGTAGAGCTCGGAGAGCTTTGAACCCAAATACATTCCCGACAATGGAAGTAAACATGTTAGTAACGGAACCTTCTTCAAAAAGATCTAAAGGATAAGCTACATAAGCAATATATTGCTCTTCTTCTCCAGCAACAGGTTCGATGTGATAGCATCGTCCTTTGTAACGGTCAAGGCTAGTAAGTCCATCAGTCCACACAGTGGTCCATGTACCAGTGGAAGATTCGGCAGCTACTGCAGCCCCCGCTTCTTCAGGGGGAACTCCAGGTTGCGGAGAAACTCGGAATGCTGCCAATATATCAGTAT
>SB18
TCCCAATTTTGGTTTAATAGTACATCCTAGTAGAGGGCGGCCGTATTTGTTCAATCTATCTCTTTCCACTTGGATTCCATGAGGTGGACCTTGGAAAGTTTTGGAATAGGCAGGAGGAATTCGCAAATCCTCCAAGCGTAGAGCTCGGAGAGCTTTGAACCCAAATACATTCCCGACAATGGAAGTAAACATGTTAGTAACGGAACCTTCTTCAAAAAGATCTAAAGGATAAGCTACATAAGCAATATATTGCTCTTCTTCTCCAGCAACAGGTTCGATGTGATAGCATCGTCCTTTGTAACGGTCAAGGCTAGTAAGTCCATCAGTCCACACAGTGGTCCATGTACCAGTGGAAGATTCGGCAGCTACTGCAGCCCCCGCTTCTTCAGGGGGAACTCCAGGTTGCGGAGAAACTCGGAATGCTGCCAATATATCAGTAT
>SB20
TCCCAATTTTGGTTTAATAGTACATCCTAGTAGAGGGCGGCCGTATTTGTTCAATCTATCTCTTTCCACTTGGATTCCATGAGGTGGACCTTGGAAAGTTTTGGAATAGGCAGGAGGAATTCGCAAATCCTCCAAGCGTAGAGCTCGGAGAGCTTTGAACCCAAATACATTCCCGACAATGGAAGTAAACATGTTAGTAACGGAACCTTCTTCAAAAAGATCTAAAGGATAAGCTACATAAGCAATATATTGCTCTTCTTCTCCAGCAACAGGTTCGATGTGATAGCATCGTCCTTTGTAACGGTCAAGGCTAGTAAGTCCATCAGTCCACACAGTGGTCCATGTACCAGTGGAAGATTCGGCAGCTACTGCAGCCCCCGCTTCTTCAGGGGGAACTCCAGGTTGCGGAGAAACTCGGAATGCTGCCAATATATCAGTAT
>SB21
TCCCAATTTTGGTTTAATAGTACATCCTAGTAGAGGGCGGCCGTATTTGTTCAATCTATCTCTTTCCACTTGGATTCCATGAGGTGGACCTTGGAAAGTTTTGGAATAGGCAGGAGGAATTCGCAAATCCTCCAAGCGTAGAGCTCGGAGAGCTTTGAACCCAAATACATTCCCGACAATGGAAGTAAACATGTTAGTAACGGAACCTTCTTCAAAAAGATCTAAAGGATAAGCTACATAAGCAATATATTGCTCTTCTTCTCCAGCAACAGGTTCGATGTGATAGCATCGTCCTTTGTAACGGTCAAGGCTAGTAAGTCCATCAGTCCACACAGTGGTCCATGTACCAGTGGAAGATTCGGCAGCTACTGCAGCCCCCGCTTCTTCAGGGGGAACTCCAGGTTGCGGAGAAACTCGGAATGCTGCCAATATATCAGTAT
>SB22
TCCCAATTTTGGTTTAATAGTACATCCTAGTAGAGGGCGGCCGTATTTGTTCAATCTATCTCTTTCCACTTGGATTCCATGAGGTGGACCTTGGAAAGTTTTGGAATAGGCAGGAGGAATTCGCAAATCCTCCAAGCGTAGAGCTCGGAGAGCTTTGAACCCAAATACATTCCCGACAATGGAAGTAAACATGTTAGTAACGGAACCTTCTTCAAAAAGATCTAAAGGATAAGCTACATAAGCAATATATTGCTCTTCTTCTCCAGCAACAGGTTCGATGTGATAGCATCGTCCTTTGTAACGGTCAAGGCTAGTAAGTCCATCAGTCCACACAGTGGTCCATGTACCAGTGGAAGATTCGGCAGCTACTGCAGCCCCCGCTTCTTCAGGGGGAACTCCAGGTTGCGGAGAAACTCGGAATGCTGCCAATATATCAGTAT
>SB23
TCCCAATTTTGGTTTAATAGTACATCCTAGTAGAGGGCGGCCGTATTTGTTCAATCTATCTCTTTCCACTTGGATTCCATGAGGTGGACCTTGGAAAGTTTTGGAATAGGCAGGAGGAATTCGCAAATCCTCCAAGCGTAGAGCTCGGAGAGCTTTGAACCCAAATACATTCCCGACAATGGAAGTAAACATGTTAGTAACGGAACCTTCTTCAAAAAGATCTAAAGGATAAGCTACATAAGCAATATATTGCTCTTCTTCTCCAGCAACAGGTTCGATGTGATAGCATCGTCCTTTGTAACGGTCAAGGCTAGTAAGTCCATCAGTCCACACAGTGGTCCATGTACCAGTGGAAGATTCGGCAGCTACTGCAGCCCCCGCTTCTTCAGGGGGAACTCCAGGTTGCGGAGAAACTCGGAATGCTGCCAATATATCAGTAT
>SB24
TCCCAATTTTGGTTTAATAGTACATCCTAGTAGAGGGCGGCCGTATTTGTTCAATCTATCTCTTTCCACTTGGATTCCATGAGGTGGACCTTGGAAAGTTTTGGAATAGGCAGGAGGAATTCGCAAATCCTCCAAGCGTAGAGCTCGGAGAGCTTTGAACCCAAATACATTCCCGACAATGGAAGTAAACATGTTAGTAACGGAACCTTCTTCAAAAAGATCTAAAGGATAAGCTACATAAGCAATATATTGCTCTTCTTCTCCAGCAACAGGTTCGATGTGATAGCATCGTCCTTTGTAACGGTCAAGGCTAGTAAGTCCATCAGTCCACACAGTGGTCCATGTACCAGTGGAAGATTCGGCAGCTACTGCAGCCCCCGCTTCTTCAGGGGGAACTCCAGGTTGCGGAGAAACTCGGAATGCTGCCAATATATCAGTAT
>SB25
TCCCAATTTTGGTTTAATAGTACATCCTAGTAGAGGGCGGCCGTATTTGTTCAATCTATCTCTTTCCACTTGGATTCCATGAGGTGGACCTTGGAAAGTTTTGGAATAGGCAGGAGGAATTCGCAAATCCTCCAAGCGTAGAGCTCGGAGAGCTTTGAACCCAAATACATTCCCGACAATGGAAGTAAACATGTTAGTAACGGAACCTTCTTCAAAAAGATCTAAAGGATAAGCTACATAAGCAATATATTGCTCTTCTTCTCCAGCAACAGGTTCGATGTGATAGCATCGTCCTTTGTAACGGTCAAGGCTAGTAAGTCCATCAGTCCACACAGTGGTCCATGTACCAGTGGAAGATTCGGCAGCTACTGCAGCCCCCGCTTCTTCAGGGGGAACTCCAGGTTGCGGAGAAACTCGGAATGCTGCCAATATATCAGTAT
>SB26
TCCCAATTTTGGTTTAATAGTACATCCTAGTAGAGGGCGGCCGTATTTGTTCAATCTATCTCTTTCCACTTGGATTCCATGAGGTGGACCTTGGAAAGTTTTGGAATAGGCAGGAGGAATTCGCAAATCCTCCAAGCGTAGAGCTCGGAGAGCTTTGAACCCAAATACATTCCCGACAATGGAAGTAAACATGTTAGTAACGGAACCTTCTTCAAAAAGATCTAAAGGATAAGCTACATAAGCAATATATTGCTCTTCTTCTCCAGCAACAGGTTCGATGTGATAGCATCGTCCTTTGTAACGGTCAAGGCTAGTAAGTCCATCAGTCCACACAGTGGTCCATGTACCAGTGGAAGATTCGGCAGCTACTGCAGCCCCCGCTTCTTCAGGGGGAACTCCAGGTTGCGGAGAAACTCGGAATGCTGCCAATATATCAGTAT
>SB27
TCCCAATTTTGGTTTAATAGTACATCCTAGTAGAGGGCGGCCGTATTTGTTCAATCTATCTCTTTCCACTTGGATTCCATGAGGTGGACCTTGGAAAGTTTTGGAATAGGCAGGAGGAATTCGCAAATCCTCCAAGCGTAGAGCTCGGAGAGCTTTGAACCCAAATACATTCCCGACAATGGAAGTAAACATGTTAGTAACGGAACCTTCTTCAAAAAGATCTAAAGGATAAGCTACATAAGCAATATATTGCTCTTCTTCTCCAGCAACAGGTTCGATGTGATAGCATCGTCCTTTGTAACGGTCAAGGCTAGTAAGTCCATCAGTCCACACAGTGGTCCATGTACCAGTGGAAGATTCGGCAGCTACTGCAGCCCCCGCTTCTTCAGGGGGAACTCCAGGTTGCGGAGAAACTCGGAATGCTGCCAATATATCAGTAT
>SB28
TCCCAATTTTGGTTTAATAGTACATCCTAGTAGAGGGCGGCCGTATTTGTTCAATCTATCTCTTTCCACTTGGATTCCATGAGGTGGACCTTGGAAAGTTTTGGAATAGGCAGGAGGAATTCGCAAATCCTCCAAGCGTAGAGCTCGGAGAGCTTTGAACCCAAATACATTCCCGACAATGGAAGTAAACATGTTAGTAACGGAACCTTCTTCAAAAAGATCTAAAGGATAAGCTACATAAGCAATATATTGCTCTTCTTCTCCAGCAACAGGTTCGATGTGATAGCATCGTCCTTTGTAACGGTCAAGGCTAGTAAGTCCATCAGTCCACACAGTGGTCCATGTACCAGTGGAAGATTCGGCAGCTACTGCAGCCCCCGCTTCTTCAGGGGGAACTCCAGGTTGCGGAGAAACTCGGAATGCTGCCAATATATCAGTAT
>SB29
TCCCAATTTTGGTTTAATAGTACATCCTAGTAGAGGGCGGCCGTATTTGTTCAATCTATCTCTTTCCACTTGGATTCCATGAGGTGGACCTTGGAAAGTTTTGGAATAGGCAGGAGGAATTCGCAAATCCTCCAAGCGTAGAGCTCGGAGAGCTTTGAACCCAAATACATTCCCGACAATGGAAGTAAACATGTTAGTAACGGAACCTTCTTCAAAAAGATCTAAAGGATAAGCTACATAAGCAATATATTGCTCTTCTTCTCCAGCAACAGGTTCGATGTGATAGCATCGTCCTTTGTAACGGTCAAGGCTAGTAAGTCCATCAGTCCACACAGTGGTCCATGTACCAGTGGAAGATTCGGCAGCTACTGCAGCCCCCGCTTCTTCAGGGGGAACTCCAGGTTGCGGAGAAACTCGGAATGCTGCCAATATATCAGTAT
>SB30
TCCCAATTTTGGTTTAATAGTACATCCTAGTAGAGGGCGGCCGTATTTGTTCAATCTATCTCTTTCCACTTGGATTCCATGAGGTGGACCTTGGAAAGTTTTGGAATAGGCAGGAGGAATTCGCAAATCCTCCAAGCGTAGAGCTCGGAGAGCTTTGAACCCAAATACATTCCCGACAATGGAAGTAAACATGTTAGTAACGGAACCTTCTTCAAAAAGATCTAAAGGATAAGCTACATAAGCAATATATTGCTCTTCTTCTCCAGCAACAGGTTCGATGTGATAGCATCGTCCTTTGTAACGGTCAAGGCTAGTAAGTCCATCAGTCCACACAGTGGTCCATGTACCAGTGGAAGATTCGGCAGCTACTGCAGCCCCCGCTTCTTCAGGGGGAACTCCAGGTTGCGGAGAAACTCGGAATGCTGCCAATATATCAGTAT
>SB31
TCCCAATTTTGGTTTAATAGTACATCCTAGTAGAGGGCGGCCGTATTTGTTCAATCTATCTCTTTCCACTTGGATTCCATGAGGTGGACCTTGGAAAGTTTTGGAATAGGCAGGAGGAATTCGCAAATCCTCCAAGCGTAGAGCTCGGAGAGCTTTGAACCCAAATACATTCCCGACAATGGAAGTAAACATGTTAGTAACGGAACCTTCTTCAAAAAGATCTAAAGGATAAGCTACATAAGCAATATATTGCTCTTCTTCTCCAGCAACAGGTTCGATGTGATAGCATCGTCCTTTGTAACGGTCAAGGCTAGTAAGTCCATCAGTCCACACAGTGGTCCATGTACCAGTGGAAGATTCGGCAGCTACTGCAGCCCCCGCTTCTTCAGGGGGAACTCCAGGTTGCGGAGAAACTCGGAATGCTGCCAATATATCAGTAT
>SB32
TCCCAATTTTGGTTTAATAGTACATCCTAGTAGAGGGCGGCCGTATTTGTTCAATCTATCTCTTTCCACTTGGATTCCATGAGGTGGACCTTGGAAAGTTTTGGAATAGGCAGGAGGAATTCGCAAATCCTCCAAGCGTAGAGCTCGGAGAGCTTTGAACCCAAATACATTCCCGACAATGGAAGTAAACATGTTAGTAACGGAACCTTCTTCAAAAAGATCTAAAGGATAAGCTACATAAGCAATATATTGCTCTTCTTCTCCAGCAACAGGTTCGATGTGATAGCATCGTCCTTTGTAACGGTCAAGGCTAGTAAGTCCATCAGTCCACACAGTGGTCCATGTACCAGTGGAAGATTCGGCAGCTACTGCAGCCCCCGCTTCTTCAGGGGGAACTCCAGGTTGCGGAGAAACTCGGAATGCTGCCAATATATCAGTAT
>SB33
TCCCAATTTTGGTTTAATAGTACATCCTAGTAGAGGGCGGCCGTATTTGTTCAATCTATCTCTTTCCACTTGGATTCCATGAGGTGGACCTTGGAAAGTTTTGGAATAGGCAGGAGGAATTCGCAAATCCTCCAAGCGTAGAGCTCGGAGAGCTTTGAACCCAAATACATTCCCGACAATGGAAGTAAACATGTTAGTAACGGAACCTTCTTCAAAAAGATCTAAAGGATAAGCTACATAAGCAATATATTGCTCTTCTTCTCCAGCAACAGGTTCGATGTGATAGCATCGTCCTTTGTAACGGTCAAGGCTAGTAAGTCCATCAGTCCACACAGTGGTCCATGTACCAGTGGAAGATTCGGCAGCTACTGCAGCCCCCGCTTCTTCAGGGGGAACTCCAGGTTGCGGAGAAACTCGGAATGCTGCCAATATATCAGTAT
>HD24
TCCCAATTTTGGTTTAATAGTACATCCTAGTAGAGGGCGGCCGTATTTGTTCAATCTATCTCTTTCCACTTGGATTCCATGAGGTGGACCTTGGAAAGTTTTGGAATAGGCAGGAGGAATTCGCAAATCCTCCAAGCGTAGAGCTCGGAGAGCTTTGAACCCAAATACATTCCCGACAATGGAAGTAAACATGTTAGTAACGGAACCTTCTTCAAAAAGATCTAAAGGATAAGCTACATAAGCAATATATTGCTCTTCTTCTCCAGCAACGGGTTCGATGTGATAGCATCGTCCTTTGTAACGGTCAAGGCTAGTAAGTCCATCAGTCCACACAGTGGTCCATGTACCAGTGGAAGATTCGGCAGCTACTGCAGCCCCTGCTTCTTCAGGGGGAACTCCAGGTTGCGGAGAAACTCGGAATGCTGCCAATATATCAGTAT
>HD25
TCCCAATTTTGGTTTAATAGTACATCCTAGTAGAGGGCGGCCGTATTTGTTCAATCTATCTCTTTCCACTTGGATTCCATGAGGTGGACCTTGGAAAGTTTTGGAATAGGCAGGAGGAATTCGCAAATCCTCCAAGCGTAGAGCTCGGAGAGCTTTGAACCCAAATACATTCCCGACAATGGAAGTAAACATGTTAGTAACGGAACCTTCTTCAAAAAGATCTAAAGGATAAGCTACATAAGCAATATATTGCTCTTCTTCTCCAGCAACGGGTTCGATGTGATAGCATCGTCCTTTGTAACGGTCAAGGCTAGTAAGTCCATCAGTCCACACAGTGGTCCATGTACCAGTGGAAGATTCGGCAGCTACTGCAGCCCCTGCTTCTTCAGGGGGAACTCCAGGTTGCGGAGAAACTCGGAATGCTGCCAATATATCAGTAT
>MA2-1
TCCCAATTTTGGTTTAATAGTACATCCTAGTAGAGGGCGGCCGTATTTGTTCAATCTATCTCTTTCCACTTGGATTCCATGAGGTGGACCTTGGAAAGTTTTGGAATAGGCAGGAGGAATTCGCAAATCCTCCAAGCGTAGAGCTCGGAGAGCTTTGAACCCAAATACATTCCCGACAATGGAAGTAAACATGTTAGTAACGGAACCTTCTTCAAAAAGATCTAAAGGATAAGCTACATAAGCAATATATTGCTCTTCTTCTCCAGCAACAGGTTCGATGTGATAGCATCGTCCTTTGTAACGGTCAAGGCTAGTAAGTCCATCAGTCCACACAGTGGTCCATGTACCAGTGGAAGATTCGGCAGCTACTGCAGCCCCCGCTTCTTCAGGGGGAACTCCAGGTTGCGGAGAAACTCGGAATGCTGCCAATATATCAGTAT
>MA2-2
TCCCAATTTTGGTTTAATAGTACATCCTAGTAGAGGGCGGCCGTATTTGTTCAATCTATCTCTTTCCACTTGGATTCCATGAGGTGGACCTTGGAAAGTTTTGGAATAGGCAGGAGGAATTCGCAAATCCTCCAAGCGTAGAGCTCGGAGAGCTTTGAACCCAAATACATTCCCGACAATGGAAGTAAACATGTTAGTAACGGAACCTTCTTCAAAAAGATCTAAAGGATAAGCTACATAAGCAATATATTGCTCTTCTTCTCCAGCAACAGGTTCGATGTGATAGCATCGTCCTTTGTAACGGTCAAGGCTAGTAAGTCCATCAGTCCACACAGTGGTCCATGTACCAGTGGAAGATTCGGCAGCTACTGCAGCCCCCGCTTCTTCAGGGGGAACTCCAGGTTGCGGAGAAACTCGGAATGCTGCCAATATATCAGTAT
>MA2-5
TCCCAATTTTGGTTTAATAGTACATCCTAGTAGAGGGCGGCCGTATTTGTTCAATCTATCTCTTTCCACTTGGATTCCATGAGGTGGACCTTGGAAAGTTTTGGAATAGGCAGGAGGAATTCGCAAATCCTCCAAGCGTAGAGCTCGGAGAGCTTTGAACCCAAATACATTCCCGACAATGGAAGTAAACATGTTAGTAACGGAACCTTCTTCAAAAAGATCTAAAGGATAAGCTACATAAGCAATATATTGCTCTTCTTCTCCAGCAACAGGTTCGATGTGATAGCATCGTCCTTTGTAACGGTCAAGGCTAGTAAGTCCATCAGTCCACACAGTGGTCCATGTACCAGTGGAAGATTCGGCAGCTACTGCAGCCCCCGCTTCTTCAGGGGGAACTCCAGGTTGCGGAGAAACTCGGAATGCTGCCAATATATCAGTAT
>MA2-9
TCCCAATTTTGGTTTAATAGTACATCCTAGTAGAGGGCGGCCGTATTTGTTCAATCTATCTCTTTCCACTTGGATTCCATGAGGTGGACCTTGGAAAGTTTTGGAATAGGCAGGAGGAATTCGCAAATCCTCCAAGCGTAGAGCTCGGAGAGCTTTGAACCCAAATACATTCCCGACAATGGAAGTAAACATGTTAGTAACGGAACCTTCTTCAAAAAGATCTAAAGGATAAGCTACATAAGCAATATATTGCTCTTCTTCTCCAGCAACAGGTTCGATGTGATAGCATCGTCCTTTGTAACGGTCAAGGCTAGTAAGTCCATCAGTCCACACAGTGGTCCATGTACCAGTGGAAGATTCGGCAGCTACTGCAGCCCCCGCTTCTTCAGGGGGAACTCCAGGTTGCGGAGAAACTCGGAATGCTGCCAATATATCAGTAT
>MA2-11
TCCCAATTTTGGTTTAATAGTACATCCTAGTAGAGGGCGGCCGTATTTGTTCAATCTATCTCTTTCCACTTGGATTCCATGAGGTGGACCTTGGAAAGTTTTGGAATAGGCAGGAGGAATTCGCAAATCCTCCAAGCGTAGAGCTCGGAGAGCTTTGAACCCAAATACATTCCCGACAATGGAAGTAAACATGTTAGTAACGGAACCTTCTTCAAAAAGATCTAAAGGATAAGCTACATAAGCAATATATTGCTCTTCTTCTCCAGCAACAGGTTCGATGTGATAGCATCGTCCTTTGTAACGGTCAAGGCTAGTAAGTCCATCAGTCCACACAGTGGTCCATGTACCAGTGGAAGATTCGGCAGCTACTGCAGCCCCCGCTTCTTCAGGGGGAACTCCAGGTTGCGGAGAAACTCGGAATGCTGCCAATATATCAGTAT
